# Supplementary material for: Twist1 induces chromosomal instability (CIN) in colorectal cancer cells
Source: Hum Mol Genet. 2020 Apr 27;29(10):1673–88. doi: 10.1093/hmg/ddaa076 (PMC7322571; doi:10.1093/hmg/ddaa076)
Supplement: Suppl_Files_ddaa076 [file suppl_files_ddaa076.xlsx]

## Sheet: Read_Me
Dr. Kundan Sengupta
SO_4242
Experiment Details
		No. of aberration calls
Slide Barcode	Samples hybridized	Amplification	Deletion
257355810001	DT1 (Cy5) vs. DE1 (Cy3)	78	96	Good
257355810002	DT2 (Cy5) vs. DE2 (Cy3)	14	287
257355810003	ST1 (Cy5) vs. SE1 (Cy3)	110	447	Good
257355810004	ST2 (Cy5) vs. SE2 (Cy3)	27	87
Interval Based	Creates a report that contains one line for each aberrant genomic interval.
Column Header	Description
Type	Amplification/Deletion
Chromosome	Chromosome Name
Cytoband	p or q arm of the chromosome
Start	The first chromosomal location to which each probe is designed
Stop	The last chromosomal location to which each probe is designed
#Probes	No. of probes present in particular chromosome
Amplification/Deletion	The magnitude of the detected common aberration. Amplifications are positive numbers. Deletions are negative numbers.
P Value	Measure of Significance
Gene Names	Genes Involved
In each of these work sheets the number of probes in the chromosome intervals having amplification or deletion in each of respective experiments is provided. Please refer to the column "#Probes" which provides sum of number of probes having amplification or deletion in chromosome interval. The columns "Amplification" / "Deletion" provide amplification and deletion scores.

## Sheet: DT1 vs. DE1
Type	Chromosome	Cytoband	Start	Stop	#Probes	Amplification/Deletion	P Value	Gene Names	Chromosome no	Size of aberration	Sum
Amplification	chr1	p22.3	86362501	86381310	5	0.97916	2.525e-19	COL24A1	1	18809
Amplification	chr1	q43	241356751	241359810	3	0.941207	1.376e-10	RGS7		3059
Amplification	chr1	q31.2	192414001	192420810	3	0.894624	1.457e-11			6809	28677
Amplification	chr2	q24.2	163032001	163033560	3	1.03197	2.071e-13	FAP	2	1559
Amplification	chr2	p24.1	22257001	22274310	4	0.953664	7.507e-14			17309
Amplification	chr2	q36.1	224397001	224407560	6	0.807329	9.349e-15			10559
Amplification	chr2	p21	42479251	42485310	5	0.729009	1.38e-10	EML4		6059
Amplification	chr2	p12	77739001	77741310	4	0.703456	2.612e-10	LRRTM4		2309
Amplification	chr2	q32.3	194396251	194414310	6	0.646382	9.801e-16			18059
Amplification	chr2	p22.2	37870501	37880310	8	0.575099	1.506e-10	CDC42EP3		9809
Amplification	chr2	q24.2	161316751	161322810	8	0.53298	9.258e-11	RBMS1		6059	71722
Amplification	chr3	q24	146315251	146316810	3	1.00235	8.945e-13	PLSCR5	3	1559
Amplification	chr3	q26.1	161367001	161378310	4	0.849437	1.749e-12			11309
Amplification	chr3	p12.3	78196501	78225060	9	0.617044	1.279e-16			28559
Amplification	chr3	q11.2	97344751	97355310	6	0.579942	3.663e-10	EPHA6		10559
Amplification	chr3	q13.13	110575501	110602560	8	0.574355	1.587e-10			27059	79045
Amplification	chr4	q12	55838251	55865310	3	1.11461	3.799e-14		4	27059
Amplification	chr4	q28.2	131013001	131019810	3	0.968473	1.267e-13			6809
Amplification	chr4	q21.21	78949501	78975810	3	0.949035	3.831e-11			26309
Amplification	chr4	q21.3	87703501	87705060	3	0.89211	8.18e-11	PTPN13		1559
Amplification	chr4	q22.3	96650251	96660810	4	0.88603	1.104e-13			10559
Amplification	chr4	q21.3	87528001	87531060	5	0.74176	1.807e-12	PTPN13		3059
Amplification	chr4	q13.3	71565751	71577060	4	0.741208	2.617e-10	RUFY3		11309
Amplification	chr4	q26	117415501	117442560	5	0.582991	1.508e-11			27059
Amplification	chr4	q22.2	94390501	94396560	7	0.485423	3.234e-10	GRID2		6059
Amplification	chr4	p12	46048501	46067310	11	0.485404	2.572e-12	GABRG1		18809	138590
Amplification	chr5	q22.2	111603001	111607560	4	0.958029	3.387e-15	EPB41L4A	5	4559
Amplification	chr5	q21.2	103011001	103017060	3	0.932188	2.512e-11			6059
Amplification	chr5	q13.3	75612001	75616560	3	0.909678	5.297e-10	SV2C		4559
Amplification	chr5	p15.1	17758501	17768310	4	0.857098	1.59e-11			9809
Amplification	chr5	p14.3	22509751	22522560	10	0.474128	2.704e-13	CDH12		12809	37795
Amplification	chr6	q14.1	79396501	79414560	4	0.986102	5.105e-16		6	18059
Amplification	chr6	q12	69812251	69814560	3	0.944463	1.294e-11	BAI3		2309
Amplification	chr6	q15	91868251	91875060	3	0.856243	6.185e-10			6809
Amplification	chr6	q14.3	87907501	87910560	4	0.807642	1.566e-11	ZNF292		3059
Amplification	chr6	q16.1	93452251	93465810	4	0.755815	2.216e-10			13559	43795
Amplification	chr7	q21.11	81164251	81172560	3	1.34601	4.312e-21		7	8309
Amplification	chr7	p21.3	10096501	10103310	3	0.887369	1.057e-10			6809	15118
Amplification	chr8	p22	18902251	18906060	3	1.17312	1.773e-15		8	3809
Amplification	chr8	q23.3	113786251	113790060	3	0.959911	2.575e-13	CSMD3		3809
Amplification	chr8	q21.13	80949751	80956560	5	0.931927	1.35e-17	TPD52		6809
Amplification	chr8	p23.2	3948001	3950310	3	0.917854	3.75e-10	CSMD1		2309
Amplification	chr8	q12.3	63243751	63255060	5	0.807206	8.057e-14	NKAIN3		11309
Amplification	chr8	q23.1	108756001	108765810	4	0.791908	4.618e-11			9809
Amplification	chr8	q13.2	69117751	69121560	4	0.751455	3.525e-10	PREX2		3809
Amplification	chr8	q21.3	91899751	91911810	12	0.507914	6.126e-14	NECAB1		12059	53722
Amplification	chr9	q31.2	108236251	108240060	4	1.0611	1.017e-16	FSD1L	9	3809	3809
Amplification	chr10	p11.1	38120251	38123310	3	1.12001	2.881e-14	ZNF248	10	3059
Amplification	chr10	q25.1	109103251	109116060	3	1.05747	6.548e-13			12809
Amplification	chr10	q21.1	59765251	59846310	21	0.308311	2.401e-11			81059	96927
Amplification	chr11	q14.1	83432251	83436810	3	1.34662	8.207e-20	DLG2	11	4559
Amplification	chr11	q14.1	84724501	84727560	4	0.995506	6.217e-15	DLG2		3059
Amplification	chr11	q22.2	102333001	102359310	3	0.911856	3.823e-11			26309	33927
Amplification	chr12	q21.1	75384001	75387810	3	1.25097	1.268e-18		12	3809
Amplification	chr12	q23.3	106800001	106803060	3	1.03198	6.748e-12	POLR3B		3059
Amplification	chr12	q13.13	52086001	52089060	5	0.924432	5.902e-16	SCN8A		3059
Amplification	chr12	p13.2	12468001	12481560	4	0.907305	1.052e-12			13559
Amplification	chr12	q23.1	98939251	98940810	3	0.879594	2.241e-10	TMPO		1559
Amplification	chr12	p12.3	17656501	17661060	3	0.858909	3.952e-10			4559	29604
Amplification	chr13	q21.1	59572501	59580810	3	0.966686	7.23e-13		13	8309
Amplification	chr13	q31.3	90204001	90205560	3	0.895897	2.001e-11			1559
Amplification	chr13	q12.11	22145251	22151310	4	0.886263	3.343e-12	EFHA1		6059
Amplification	chr13	q31.3	90570001	90574560	3	0.865352	7.835e-11			4559	20486
Amplification	chr14	q21.1	40423501	40434810	3	1.3639	4.067e-22		14	11309
Amplification	chr14	q13.2	36339751	36348810	5	0.741562	1.293e-12	BRMS1L		9059	20368
Amplification	chr15	q22.31	64524001	64527060	4	0.98745	1.012e-14	CSNK1G1	15	3059
Amplification	chr15	q24.1	72792001	72794310	3	0.967561	4.313e-11	ARIH1		2309	5368
Amplification	chr18	q11.2	22762501	22764810	3	1.0889	1.392e-13	ZNF521	18	2309
Amplification	chr18	q12.3	40882501	40885560	3	0.874938	5.97e-10			3059
Amplification	chr18	p11.32	370501	374310	5	0.83661	2.161e-13	COLEC12		3809
Amplification	chr18	p11.31	6280501	6287310	4	0.788261	4.537e-11	L3MBTL4		6809
Amplification	chr18	p11.22	9612751	9621060	5	0.743349	6.127e-11	PPP4R1		8309	24295
Amplification	chr19	q13.12	37091251	37100310	3	0.87317	3.368e-10	ZNF529, ZNF382	19	9059	9059
Amplification	chr20	p12.3	7991251	7993560	3	1.08429	1.752e-13	TMX4	20	2309	2309
Amplification	chr21	q21.1	17136001	17139060	4	0.769134	2.933e-11	USP25	21	3059	3059
Amplification	chrX	p21.1	32626501	32628060	3	1.03181	1.906e-13	DMD	X	1559	1559
Amplification	chrX	q21.2	85765501	85767810	3	0.896728	2.632e-11	DACH2		2309
Amplification	chrY	q11.222	21114001	21138060	5	0.581567	5.788e-11	TTTY14	Y	24059	26368
Deletion	chr1	p21.3	98134501	98149560	8	-0.625917	1.384e-10	DPYD	1	15059
Deletion	chr1	q23.3	163257751	163269810	4	-0.813556	1.488e-10			12059
Deletion	chr1	q24.2	169768501	169773810	4	-0.887997	3.042e-12	C1orf112		5309
Deletion	chr1	q44	246548251	246557310	3	-0.938151	1.571e-10	SMYD3		9059
Deletion	chr1	q32.1	200796751	200802810	3	-0.9405	1.419e-10	CAMSAP1L1		6059
Deletion	chr1	q44	246095251	246097560	3	-0.941761	1.343e-10	SMYD3		2309	49854
Deletion	chr2	q24.2	162547501	162567060	11	-0.534512	2.257e-10	SLC4A10	2	19559
Deletion	chr2	q32.1	185503501	185533560	14	-0.535674	8.774e-13	ZNF804A		30059
Deletion	chr2	q24.1	155619751	155638560	12	-0.787435	1.886e-23	KCNJ3		18809
Deletion	chr2	q33.2	203650501	203661810	4	-0.891204	3.451e-11	ICA1L		11309
Deletion	chr2	q34	209207251	209211060	4	-0.906303	1.569e-11	PIKFYVE		3809
Deletion	chr2	q23.3	152229001	152235810	3	-0.984822	1.734e-10	TNFAIP6		6809
Deletion	chr2	q23.1	149117251	149127810	3	-1.03195	2.158e-11	MBD5		10559
Deletion	chr2	p16.3	50334751	50340060	3	-1.1576	2.758e-14	NRXN1		5309	106222
Deletion	chr3	p22.3	35229001	35236560	6	-0.716091	5.507e-12		3	7559
Deletion	chr3	p14.2	60484501	60489060	4	-0.994459	6.625e-15	FHIT		4559
Deletion	chr3	q26.1	162835501	162845310	3	-1.15184	4.811e-12			9809
Deletion	chr3	q26.33	181043251	181044810	3	-1.18055	1.564e-14			1559	23486
Deletion	chr4	p15.1	34800001	35198310	86	-0.262639	1.895e-14		4	398309
Deletion	chr4	p12	47857501	47907060	21	-0.467242	8.472e-14	NFXL1		49559
Deletion	chr4	q32.3	168007501	168032310	11	-0.560427	7.09e-11	SPOCK3		24809
Deletion	chr4	q13.2 - q13.3	70496251	70509060	8	-0.681183	2.97e-10	UGT2A1, UGT2A2		12809
Deletion	chr4	q21.21	81671251	81682560	6	-0.716315	2.148e-11	C4orf22		11309
Deletion	chr4	q24	107036251	107058810	7	-0.758091	4.573e-13	TBCK		22559
Deletion	chr4	q31.3	155466751	155469810	5	-0.762986	1.043e-10	PLRG1		3059
Deletion	chr4	q28.1	127653751	127677060	5	-0.788512	1.499e-10			23309
Deletion	chr4	q24	107427751	107470560	5	-0.805706	5.671e-11			42809
Deletion	chr4	q35.1	183322501	183324060	3	-0.967625	6.007e-10	ODZ3		1559
Deletion	chr4	p15.1	29737501	29741310	3	-0.988296	1.697e-10			3809
Deletion	chr4	q22.2	94146001	94152060	4	-0.993249	5.969e-12	GRID2		6059
Deletion	chr4	q35.1	184873501	184879560	3	-1.03313	2.107e-12	STOX2		6059
Deletion	chr4	q13.3	70593001	70597560	3	-1.05537	1.474e-10	SULT1B1		4559
Deletion	chr4	q21.21	80032501	80034810	3	-1.06103	1.53e-12			2309
Deletion	chr4	q22.1	91179751	91187310	3	-1.32507	2.753e-16	FAM190A		7559	620444
Deletion	chr5	q14.1	77576251	77631060	14	-0.510927	6.605e-14	AP3B1	5	54809
Deletion	chr5	q23.1	121097251	121130310	9	-0.606363	4.209e-11			33059
Deletion	chr5	p14.3	18893251	18904560	4	-0.911351	3.482e-10			11309	99177
Deletion	chr6	q25.2	152767501	152791560	23	-0.400108	5.36e-14	SYNE1	6	24059
Deletion	chr6	q24.2	143983501	144008310	8	-0.575785	1.434e-10	PHACTR2		24809
Deletion	chr6	q22.31	123876751	123894810	10	-0.609814	3.475e-12	TRDN		18059
Deletion	chr6	q24.3	147093001	147105060	8	-0.634821	1.781e-12	C6orf103		12059
Deletion	chr6	p24.3	8769001	8782560	5	-0.843293	1.407e-13			13559
Deletion	chr6	q24.1	142405501	142407060	3	-0.916448	3.981e-10	NMBR		1559
Deletion	chr6	p22.3	21048751	21050310	3	-0.933593	1.913e-10	CDKAL1		1559
Deletion	chr6	q22.31	124248001	124252560	3	-1.05406	8.128e-12	NKAIN2		4559
Deletion	chr6	q22.1	116626501	116629560	3	-1.06103	5.883e-12	DSE		3059	103281
Deletion	chr7	q31.1	114109501	114146310	23	-0.403784	1.909e-11	FOXP2	7	36809
Deletion	chr7	q21.3	93144751	93167310	20	-0.425718	2.985e-11	CALCR		22559
Deletion	chr7	q31.1	109865251	109908060	13	-0.548535	1.357e-12			42809
Deletion	chr7	q35	145458001	145464060	3	-1.03426	8.062e-11			6059
Deletion	chr7	q21.11	79495501	79509060	3	-1.22262	1.618e-15			13559	121795
Deletion	chr8	q23.1	109483501	109485060	3	-1.04093	1.178e-11	TTC35	8	1559
Deletion	chr8	q23.3	115898251	115933560	3	-1.14076	3.234e-12			35309	36868
Deletion	chr9	q31.3	114470251	114477060	5	-0.837491	2.043e-13	C9orf84	9	6809
Deletion	chr9	p21.1	28228501	28231560	4	-0.968322	6.264e-13	LINGO2		3059
Deletion	chr9	p22.2	17746501	17749560	4	-0.981685	2.945e-13	SH3GL2		3059	12927
Deletion	chr10	q24.1	98280751	98321310	26	-0.381014	2.645e-14	TM9SF3	10	40559
Deletion	chr10	q25.3	117165001	117243060	30	-0.452554	3.919e-22	ATRNL1		78059
Deletion	chr10	q25.3	116855251	116886810	9	-0.565468	2.534e-11	ATRNL1		31559
Deletion	chr10	q25.3	115616251	115617810	3	-0.91062	5.092e-10	NHLRC2		1559
Deletion	chr10	p11.21	34641001	34647060	3	-1.3248	2.317e-18	PARD3		6059	157795
Deletion	chr11	q24.2	124059751	124079310	7	-0.606755	2.558e-10		11	19559
Deletion	chr11	p12	38209501	38268810	7	-0.679944	2.721e-10			59309
Deletion	chr11	p15.1	16218001	16227060	5	-0.715232	2.967e-10	SOX6		9059
Deletion	chr11	p12	38082751	38103060	5	-0.86017	5.004e-12			20309	108236
Deletion	chr13	q33.1	102699001	102706560	5	-0.772439	1.856e-10	FGF14	13	7559
Deletion	chr13	q13.3	38384251	38412810	4	-0.968319	6.127e-13	TRPC4		28559
Deletion	chr13	q21.31	63501001	63523560	3	-1.01054	3.17e-10			22559
Deletion	chr13	q31.1	86736001	86743560	3	-1.04189	8.165e-11			7559
Deletion	chr13	q33.3	109052251	109060560	3	-1.06215	5.32e-12			8309
Deletion	chr13	q21.33	71187751	71199810	5	-1.06422	1.467e-17			12059	86604
Deletion	chr15	q23	69224251	69229560	4	-0.96788	3.258e-14	MIR548H4, SPESP1, NOX5	15	5309
Deletion	chr15	q21.3	55959751	55961310	3	-0.979118	1.305e-10	PRTG		1559	6868
Deletion	chr16	q22.1	66789001	66791310	4	-0.896517	1.909e-12	CCDC79	16	2309
Deletion	chr16	q12.1	47188501	47191560	3	-0.982956	2.159e-11	ITFG1		3059	5368
Deletion	chr17	q24.3	67257751	67265310	4	-0.867899	8.977e-12	ABCA5	17	7559
Deletion	chr17	q24.3	67222501	67224060	3	-1.17808	1.358e-15	ABCA10		1559	9118
Deletion	chr18	p11.22	9123001	9187560	22	-0.408025	6.213e-14	NDUFV2, ANKRD12	18	64559
Deletion	chr18	q12.3	41034001	41073810	9	-0.593344	3.466e-11			39809
Deletion	chr18	q22.1	63894751	63933060	10	-0.634358	5.208e-12			38309
Deletion	chr18	q12.3	40546501	40551810	4	-0.81713	6.001e-10	RIT2		5309
Deletion	chr18	q11.2	20496001	20502810	4	-0.834102	5.252e-11			6809	154795
Deletion	chr20	p12.1	15929251	15930810	3	-0.949253	9.688e-11	MACROD2	20	1559	1559
Deletion	chr21	q21.1	20325751	20332560	3	-1.08815	5.719e-12		21	6809	6809
Deletion	chrX	p21.1	32923501	32984310	32	-0.361014	5.381e-12	DMD	X	60809
Deletion	chrX	p21.1	34083001	34191810	14	-0.531861	1.575e-12	FAM47A		108809
Deletion	chrX	p21.1	32362501	32372310	11	-0.61342	2.47e-13	DMD		9809
Deletion	chrX	q21.33	93771751	93829560	5	-0.797322	2.928e-10			57809
Deletion	chrX	q21.1 - q21.2	84598501	84602310	5	-0.828556	5.055e-11	POF1B		3809
Deletion	chrX	q27.3	143969251	143983560	4	-0.946784	5.365e-13			14309
Deletion	chrX	q22.1	99624001	99629310	3	-0.975094	3.079e-11	PCDH19		5309
Deletion	chrX	p21.1	32666251	32667810	3	-1.16762	3.39e-14	DMD		1559
Deletion	chrX	p21.1	36067501	36071310	3	-1.21708	2.554e-15	CXorf59		3809	266031
Deletion	chrY	q11.221	16889251	16895310	5	-0.943542	6.866e-12	NLGN4Y	Y	6059
Deletion	chrY	q11.221	16662001	16680810	4	-0.95782	3.722e-10	NLGN4Y		18809
Deletion	chrY	p11.2	6870001	6873810	3	-1.10724	2.948e-10	TBL1Y		3809	28677

## Sheet: DT2 vs. DE2
Type	Chromosome	Cytoband	Start	Stop	#Probes	Amplification/Deletion	P Value	Gene Names
Amplificaton	chr1	p31.3	66569251	66576060	3	0.780859	2.907e-10	PDE4B
Amplificaton	chr1	p22.2	89292751	89297310	4	0.76575	6.203e-13	PKN2
Amplificaton	chr1	p22.3	87490501	87495060	5	0.649469	7.545e-12	HS2ST1
Amplificaton	chr2	q32.3	192729751	192735810	3	0.829469	1.144e-12
Amplificaton	chr3	p24.2	24242251	24264060	11	0.507995	1.669e-11	THRB
Amplificaton	chr4	q13.1	64521001	64528560	4	0.588621	1.712e-10
Amplificaton	chr5	q14.3	85508251	85513560	3	0.938842	1.453e-15
Amplificaton	chr6	p22.3	24798751	24805560	3	0.962521	1.092e-14	FAM65B
Amplificaton	chr9	p23	10497751	10503060	3	0.765834	9.877e-13	PTPRD
Amplificaton	chr11	q14.1	84603001	84605310	3	0.689197	2.272e-10	DLG2
Amplificaton	chr12	q21.2	76538251	76635060	16	0.34661	5.423e-13
Amplificaton	chr17	q22	52155751	52192560	5	0.527331	4.029e-11
Amplificaton	chr18	q21.2	50160001	50161560	3	1.07575	1.141e-16	DCC
Amplificaton	chrY	q11.221	18894751	18908310	3	0.907458	1.282e-10
Deletion	chr1	q41	216502501	216566310	20	-0.406512	4.001e-17	USH2A
Deletion	chr1	p22.2	90061501	90104310	13	-0.460952	4.173e-14	LRRC8B, FLJ27354, LRRC8C
Deletion	chr1	q42.13	227222251	227235810	8	-0.48958	2.104e-12	CDC42BPA
Deletion	chr1	p32.2	57715501	57721560	7	-0.527044	2.2e-12	DAB1
Deletion	chr1	q23.3	161810251	161814810	4	-0.627174	8.899e-11	ATF6
Deletion	chr1	q31.3	196013251	196032810	6	-0.657145	1.757e-11
Deletion	chr1	q31.2	192983251	192987810	5	-0.705656	3.018e-11	UCHL5
Deletion	chr1	p21.3	96431251	96455310	5	-0.721567	1.444e-13
Deletion	chr1	p21.2	100628251	100654560	5	-0.749716	1.703e-13	LRRC39, DBT
Deletion	chr1	q31.3	194878501	194901810	6	-0.756806	4.843e-15
Deletion	chr1	q32.1	199803001	199820310	4	-0.826994	1.648e-12
Deletion	chr1	q41	217023751	217026810	3	-0.832631	1.96e-11	ESRRG
Deletion	chr1	q41	220053751	220070310	4	-0.858827	1.758e-15
Deletion	chr1	p31.1	75951751	75955560	4	-0.908386	8.351e-16	SLC44A5
Deletion	chr1	q31.1	185876251	185877810	3	-0.931231	3.482e-12	HMCN1
Deletion	chr1	p32.2	58421251	58425060	3	-0.958846	8.552e-16	DAB1
Deletion	chr1	q24.3	171680251	171682560	3	-0.981007	3.453e-15	VAMP4
Deletion	chr1	q31.1	188615251	188618310	3	-1.05683	1.973e-15
Deletion	chr1	p21.1	103493251	103494810	3	-1.11353	7.595e-18	COL11A1
Deletion	chr2	q12.1	103311001	103326810	11	-0.432137	2.583e-11	SLC9A2
Deletion	chr2	p13.2	71610001	71632560	14	-0.481269	5.326e-20	ZNF638
Deletion	chr2	q22.3	144135001	144146310	10	-0.515518	1.213e-11	ARHGAP15
Deletion	chr2	q13	112989001	112998060	6	-0.58394	4.846e-13	ZC3H8
Deletion	chr2	q24.3	166373251	166392060	10	-0.596599	2.012e-15	CSRNP3
Deletion	chr2	p12	79789501	79800810	8	-0.600017	1.908e-12	CTNNA2
Deletion	chr2	q22.1	141023251	141027810	6	-0.644036	1.862e-11	LRP1B
Deletion	chr2	p15	62175001	62193060	4	-0.730777	1.424e-10	COMMD1
Deletion	chr2	q35	216351751	216366060	5	-0.735189	1.557e-12
Deletion	chr2	q32.1	185822251	185835060	4	-0.806306	2.827e-12
Deletion	chr2	p12	78413251	78415560	4	-0.820227	2.138e-12
Deletion	chr2	q34	209207251	209210310	3	-0.848512	1.494e-10	PIKFYVE
Deletion	chr2	q32.2	190749751	190762560	3	-0.858015	9.151e-11
Deletion	chr2	q35	216273001	216279810	4	-0.881794	1.717e-14	FN1
Deletion	chr2	p22.1	39546751	39552060	3	-0.935078	5.8e-14	MAP4K3
Deletion	chr2	p22.2	37245751	37248060	3	-0.949864	2.372e-14	HEATR5B
Deletion	chr2	q24.1	155468251	155475060	3	-0.987376	6.664e-14
Deletion	chr3	p13	73941751	73964310	8	-0.508292	2.253e-11
Deletion	chr3	q13.13	110577751	110602560	7	-0.554382	9.09e-12
Deletion	chr3	q22.1	132199501	132209310	10	-0.574339	4.283e-17	DNAJC13
Deletion	chr3	q13.11	103146751	103162560	6	-0.635188	1.766e-14
Deletion	chr3	p14.3	57345001	57357060	4	-0.650085	1.212e-10	DNAH12
Deletion	chr3	q26.31	172827001	172831560	5	-0.699296	2.789e-11	SPATA16
Deletion	chr3	q12.3	101209501	101220060	3	-0.757362	1.26e-10	SENP7
Deletion	chr3	p22.3	35007001	35010060	3	-0.809685	1.749e-11
Deletion	chr3	q13.11	103592251	103599060	3	-0.825283	3.308e-12
Deletion	chr3	p12.3	77453251	77457060	3	-0.86037	5.064e-11	ROBO2
Deletion	chr3	q26.1	165242251	165252060	4	-0.895006	1.778e-12
Deletion	chr3	q25.2	154800751	154803060	4	-0.906688	4.091e-15	MME
Deletion	chr3	q22.1	130195501	130203060	3	-0.909805	2.591e-13	COL6A5
Deletion	chr3	q22.1	130435501	130437060	3	-1.00257	8.775e-16	PIK3R4
Deletion	chr3	q13.31	114841501	114843060	3	-1.04714	4.721e-17	ZBTB20
Deletion	chr4	p15.33	13407001	13515810	36	-0.324371	2.346e-19	RAB28
Deletion	chr4	q22.3	95376751	95439810	34	-0.36909	1.583e-18	PDLIM5
Deletion	chr4	q31.3	153373501	153387810	7	-0.522689	1.642e-11	FBXW7
Deletion	chr4	q13.1	62941501	62951310	11	-0.533542	1.585e-11
Deletion	chr4	p15.33	12582001	12607560	7	-0.553073	1.014e-11
Deletion	chr4	q34.3	179465251	179493810	7	-0.580033	3.874e-11
Deletion	chr4	q13.1	64875751	64947060	9	-0.58411	1.043e-11
Deletion	chr4	q24	105394501	105399060	7	-0.591598	1.507e-11	CXXC4
Deletion	chr4	q22.1	91477501	91481310	4	-0.61053	2e-10	FAM190A
Deletion	chr4	q34.1	176115001	176146560	7	-0.610689	3.042e-12
Deletion	chr4	p15.31	18122251	18142560	5	-0.642011	2.403e-11
Deletion	chr4	q32.3	169027501	169035060	5	-0.655228	1.829e-10	ANXA10
Deletion	chr4	q31.21	145974751	145984560	6	-0.691965	1.669e-13	ANAPC10
Deletion	chr4	q32.2	162320251	162339060	6	-0.709077	3.932e-14	FSTL5
Deletion	chr4	q24	106857001	106863060	4	-0.719615	2.898e-10	NPNT
Deletion	chr4	q24	106686001	106701060	4	-0.723498	2.309e-10	GSTCD
Deletion	chr4	q24	107265001	107273310	5	-0.728803	1.085e-12	AIMP1
Deletion	chr4	q25	108838501	108851310	3	-0.7479	2.045e-10
Deletion	chr4	p15.32	15601501	15609060	5	-0.788679	3.198e-16	CC2D2A, FBXL5
Deletion	chr4	q13.3	73989001	73995060	3	-0.799282	2.719e-10	ANKRD17
Deletion	chr4	q34.3	177612001	177621060	3	-0.827502	2.458e-10	VEGFC
Deletion	chr4	q28.1	126448501	126457560	3	-0.827666	2.438e-10
Deletion	chr4	q32.2	163490251	163499310	3	-0.830364	2.126e-10
Deletion	chr4	q32.2	162672001	162675810	3	-0.835872	1.605e-10	FSTL5
Deletion	chr4	q21.22	83038501	83043060	3	-0.840043	3.288e-11
Deletion	chr4	q24	105152251	105156810	3	-0.852489	6.795e-11
Deletion	chr4	q32.2	163756501	163766310	3	-0.870109	2.681e-11
Deletion	chr4	q24	107118001	107124810	3	-0.872544	2.352e-11	TBCK
Deletion	chr4	q21.3	86945251	86946810	3	-0.905913	8.715e-13	MAPK10
Deletion	chr4	p14	39240001	39254310	3	-0.915124	1.897e-13	WDR19
Deletion	chr4	q25	110157001	110158560	3	-0.942683	4.75e-13	COL25A1
Deletion	chr4	q31.3	151497001	151499310	4	-0.954871	3.283e-17	LRBA
Deletion	chr4	q28.3	137281501	137289810	3	-0.961162	3.656e-12
Deletion	chr4	q32.3	165101251	165104310	3	-0.963665	1.395e-13	42064
Deletion	chr4	q22.1	93387001	93389310	4	-0.974302	3.057e-15	GRID2
Deletion	chr4	q23	100512751	100515810	3	-1.19798	2.462e-20	MTTP
Deletion	chr4	q31.3	151672501	151675560	4	-1.24841	1.141e-28	LRBA
Deletion	chr5	q14.2	82397251	82407060	7	-0.551731	1.133e-11	XRCC4
Deletion	chr5	q14.1	77386501	77400810	6	-0.607972	4.457e-12	AP3B1
Deletion	chr5	q13.2	72147001	72153810	5	-0.610904	1.956e-10	TNPO1
Deletion	chr5	q23.1	119606251	119625810	6	-0.627478	7.059e-11
Deletion	chr5	q21.3	106225501	106231560	5	-0.70666	1.301e-11
Deletion	chr5	p15.2	12600751	12631560	5	-0.735747	7.956e-12	TAG
Deletion	chr5	q21.1	100231501	100235310	5	-0.770276	3.256e-11	ST8SIA4
Deletion	chr5	q32	147131251	147138060	4	-0.776998	1.256e-12	JAKMIP2
Deletion	chr5	q23.2	122141251	122151810	5	-0.825524	1.549e-15	SNX2
Deletion	chr5	p13.1	40713001	40716060	4	-0.828153	1.604e-14	TTC33
Deletion	chr5	q14.1	80941501	80946810	3	-0.857208	5.144e-12	SSBP2
Deletion	chr5	q22.3	113546251	113562060	4	-0.865947	5.673e-14
Deletion	chr5	q11.2	53334001	53336310	3	-0.894795	6.186e-13	ARL15
Deletion	chr5	q21.1	98684251	98693310	3	-0.965468	2.615e-13
Deletion	chr5	q31.3	139853251	139860060	4	-1.00134	8.005e-22	ANKHD1, ANKHD1-EIF4EBP3
Deletion	chr5	q15	93663001	93670560	3	-1.52432	1.047e-31	KIAA0825
Deletion	chr6	p24.3	7594501	7606560	14	-0.35343	1.441e-11	SNRNP48
Deletion	chr6	q21	108222751	108237060	11	-0.497635	1.146e-14	SEC63
Deletion	chr6	q16.3	105197251	105218310	6	-0.63024	1.975e-11	HACE1
Deletion	chr6	q16.1	93303751	93332310	6	-0.648326	4.904e-12
Deletion	chr6	q23.2	132912751	132929310	5	-0.651493	1.243e-11
Deletion	chr6	q24.2	144834001	144843810	6	-0.658951	7.017e-14	UTRN
Deletion	chr6	q14.3	86209501	86226810	5	-0.66566	8.141e-11	SNX14
Deletion	chr6	q16.3	102687001	102697560	4	-0.734164	1.108e-10
Deletion	chr6	q25.3	156778501	156782310	3	-0.762019	2.092e-10
Deletion	chr6	q24.1	139347001	139356060	4	-0.784212	3.325e-13	C6orf115
Deletion	chr6	q15	91224751	91227810	3	-0.787896	3.599e-11	MAP3K7
Deletion	chr6	p22.1	28122001	28124310	3	-0.811411	6.04e-11	ZNF192
Deletion	chr6	q12	64286251	64288560	3	-0.824854	2.573e-10	PTP4A1
Deletion	chr6	q16.1	98045251	98048310	4	-0.828102	2.845e-13
Deletion	chr6	q27	165841501	165843810	3	-0.842349	2.876e-12	PDE10A
Deletion	chr6	q22.33	128748751	128752560	3	-0.870115	2.44e-11	PTPRK
Deletion	chr6	q24.3	148346251	148358310	3	-0.871809	2.283e-12
Deletion	chr6	p12.3	49412251	49416810	3	-0.898982	4.859e-13	MUT
Deletion	chr6	p12.1	54239251	54241560	3	-0.948032	8.205e-13	TINAG
Deletion	chr6	q24.3	147692251	147703560	3	-0.961154	1.188e-14	STXBP5
Deletion	chr6	p12.1	55653001	55656060	3	-0.982267	1.116e-13	BMP5
Deletion	chr6	q22.31	119599501	119604060	3	-1.03679	1.404e-15	MAN1A1
Deletion	chr6	q15	89574001	89576310	3	-1.10105	2.058e-17	RNGTT
Deletion	chr6	q14.2	84312751	84316560	3	-1.1618	2.998e-19	SNAP91
Deletion	chr7	q34	140424751	140514810	42	-0.256796	1.211e-14	BRAF
Deletion	chr7	q21.3	93150001	93161310	9	-0.569338	2.395e-11	CALCR
Deletion	chr7	q31.33	127023001	127029810	5	-0.743967	1.24e-14	ZNF800
Deletion	chr7	q21.11	83712001	83717310	4	-0.810027	3.161e-10	SEMA3A
Deletion	chr7	q36.3	156936001	156943560	4	-0.86468	1.143e-15	UBE3C
Deletion	chr7	q31.32	121547251	121551810	4	-0.871954	4.075e-13	PTPRZ1
Deletion	chr7	q31.1	114572251	114574560	3	-0.875549	2.388e-10	MDFIC
Deletion	chr7	p21.1	20671501	20677560	3	-0.876323	1.829e-10	ABCB5
Deletion	chr7	p21.2	14210251	14212560	3	-0.878499	1.636e-10	DGKB
Deletion	chr7	p21.3	11684251	11692560	3	-0.899417	5.533e-11	THSD7A
Deletion	chr7	q31.2	117371251	117373560	3	-0.902296	6.002e-11	CTTNBP2
Deletion	chr7	q31.33	124958251	124962810	3	-0.936725	9.534e-12
Deletion	chr7	q31.32	123149251	123150810	3	-0.979571	8.74e-13	IQUB
Deletion	chr7	q35	145458001	145464060	3	-1.02213	9.722e-14
Deletion	chr7	p21.3	9256501	9261810	3	-1.16767	4.61e-18
Deletion	chr8	p22	14799001	14856060	38	-0.27182	8.067e-15	SGCZ
Deletion	chr8	q23.3	113573251	113650560	45	-0.278908	8.295e-15	CSMD3
Deletion	chr8	p12	36177001	36210060	7	-0.528806	7.308e-11
Deletion	chr8	q22.2	99692251	99698310	8	-0.534744	5.075e-13	STK3
Deletion	chr8	q22.1	95444251	95449560	6	-0.565462	3.582e-11	RAD54B
Deletion	chr8	q22.3	104957251	104987310	7	-0.575876	1.725e-11	RIMS2
Deletion	chr8	q11.21	48338251	48342810	5	-0.639953	2.769e-11	KIAA0146
Deletion	chr8	q24.12	122024251	122030310	4	-0.677607	2.685e-10
Deletion	chr8	q21.3	89728501	89763810	5	-0.683002	1.061e-11
Deletion	chr8	p21.2	27336001	27349560	3	-0.801116	8.969e-12	CHRNA2, EPHX2
Deletion	chr8	q22.1	95939251	95943060	5	-0.805731	1.992e-17	TP53INP1
Deletion	chr8	q24.21	128296501	128301810	3	-0.810394	6.37e-11
Deletion	chr8	q24.21	131190751	131193810	3	-0.862962	1.029e-13	ASAP1
Deletion	chr8	p12	34560751	34577310	3	-0.894588	6.26e-13
Deletion	chr8	q21.13	82590001	82593060	3	-1.15248	2.416e-19	IMPA1
Deletion	chr8	q23.3	114023251	114028560	3	-1.26312	5.93e-23	CSMD3
Deletion	chr9	q21.32	84379501	84413310	6	-0.642302	5.264e-12
Deletion	chr9	q33.3	129927751	129933060	3	-0.732702	3.714e-11	RALGPS1
Deletion	chr9	p22.2	17307751	17322060	5	-0.75671	5.025e-15	CNTLN
Deletion	chr9	q21.13	75708001	75716310	3	-0.834509	1.209e-10
Deletion	chr9	p21.3	23158501	23173560	3	-1.07544	1.296e-16
Deletion	chr10	q11.22	49572751	49623810	22	-0.253847	1.298e-12	MAPK8
Deletion	chr10	q24.32	103544251	103563810	16	-0.340194	1.134e-12	MGEA5
Deletion	chr10	q21.2	64183501	64201560	12	-0.426109	1.984e-11	ZNF365
Deletion	chr10	q25.3	115890751	115910310	10	-0.439809	1.369e-12	C10orf118
Deletion	chr10	q11.21	45497251	45504060	6	-0.501406	6.296e-11	ZNF22
Deletion	chr10	q25.1	106941751	106946310	4	-0.690898	8.976e-12	SORCS3
Deletion	chr10	q25.1	109675501	109691310	3	-0.815942	2.035e-10
Deletion	chr10	p12.31	19221751	19233060	3	-0.889539	8.362e-13
Deletion	chr10	p12.31	19495501	19500060	3	-0.905256	3.378e-13
Deletion	chr10	p15.1	4722001	4725060	3	-0.925139	1.05e-13
Deletion	chr10	q25.3	117443251	117446310	3	-0.92834	2.955e-11	ATRNL1
Deletion	chr10	q25.3	117323251	117324810	3	-0.953809	7.471e-12	ATRNL1
Deletion	chr11	p15.4	6102001	6162060	11	-0.386617	3.827e-11	OR56B4
Deletion	chr11	p13	32693251	32715060	12	-0.400901	1.016e-11	CCDC73
Deletion	chr11	q12.1	59808751	59813310	5	-0.645396	1.901e-11	PLAC1L
Deletion	chr11	q14.1	80871751	80929560	12	-0.647579	1.086e-18
Deletion	chr11	p15.4	9609751	9622560	4	-0.660152	6.376e-11	WEE1
Deletion	chr11	q14.1	84402751	84408810	6	-0.683377	2.267e-11	DLG2
Deletion	chr11	q22.3	103127251	103150560	5	-0.750286	1.063e-11	DYNC2H1
Deletion	chr11	p15.2	13752001	13758810	3	-0.758844	1.066e-10	FAR1
Deletion	chr11	q21	92883751	92886060	4	-0.81106	9.01e-13	SLC36A4
Deletion	chr11	p14.1	29514751	29523060	3	-0.839727	1.213e-10
Deletion	chr11	q22.3	105822751	105825060	4	-0.848258	2.826e-12	GRIA4
Deletion	chr11	q22.3	105170251	105177810	4	-0.851577	2.281e-12
Deletion	chr11	q14.2	86868751	86885310	3	-0.886652	1.819e-10	TMEM135
Deletion	chr11	p13	31286251	31287810	3	-1.01066	7.346e-15	DCDC1
Deletion	chr11	q14.3	90387001	90394560	3	-1.01432	1.622e-13
Deletion	chr12	q23.3	107352001	107418060	28	-0.263393	4.579e-15	C12orf23, MTERFD3, CRY1
Deletion	chr12	p12.3	16708501	16715310	7	-0.602945	2.239e-11	LMO3
Deletion	chr12	q12	41417251	41424060	7	-0.615125	7.57e-12	CNTN1
Deletion	chr12	q23.1	101520001	101550060	5	-0.644331	2.047e-11	ANO4, SLC5A8
Deletion	chr12	q22	93796501	93802560	4	-0.69207	1.144e-10	NUDT4, UBE2N
Deletion	chr12	q21.2	79432501	79440810	4	-0.71588	3.304e-10	SYT1
Deletion	chr12	q21.31	85506001	85509810	4	-0.785893	1.42e-10	LRRIQ1
Deletion	chr12	q23.1	99898501	99900060	3	-0.800205	1.082e-10	ANKS1B
Deletion	chr12	q21.31	82405501	82416810	3	-0.829772	2.031e-10
Deletion	chr12	p11.21	31733251	31737060	3	-0.838259	1.448e-11	DENND5B
Deletion	chr12	q21.31	81800251	81802560	3	-0.856462	5.103e-11	PPFIA2
Deletion	chr12	q12	40039501	40041060	3	-0.862491	8.917e-11	C12orf40
Deletion	chr12	q21.1	73746001	73749810	3	-0.926899	1.08e-12
Deletion	chr12	q14.1	58767001	58773060	3	-0.937325	5.945e-13
Deletion	chr12	q14.1	59958751	59973060	3	-1.02616	6.488e-12
Deletion	chr12	q21.2	78846751	78852060	3	-1.03119	2.039e-15
Deletion	chr13	q13.1	32905501	32973060	29	-0.321082	5.605e-13	BRCA2
Deletion	chr13	q22.3	78875251	78891060	15	-0.405029	1.003e-12
Deletion	chr13	q21.31	63321001	63393060	17	-0.489973	7.894e-17
Deletion	chr13	q31.2	87745501	87764310	8	-0.556857	3.409e-11
Deletion	chr13	q33.2	105357001	105380310	5	-0.720379	7.857e-14
Deletion	chr13	q22.2	75963751	75968310	3	-0.763526	3.851e-10	TBC1D4
Deletion	chr13	q22.2	76155001	76157310	3	-0.76621	3.365e-10	UCHL3
Deletion	chr13	q21.32	66135751	66144810	4	-0.768057	2.898e-11
Deletion	chr13	q13.2	34674001	34685310	4	-0.783161	3.069e-12
Deletion	chr13	q33.3	109317001	109319310	3	-0.800214	1.082e-10	MYO16
Deletion	chr13	q31.1	87257251	87262560	3	-0.836941	2.53e-10
Deletion	chr13	q22.1	73438501	73444560	4	-0.901785	3.744e-15	PIBF1
Deletion	chr13	q14.11	42524251	42531060	3	-0.937048	3.568e-13	KIAA0564
Deletion	chr14	q32.12	93666001	93695310	11	-0.37121	6.134e-11	C14orf142, UBR7
Deletion	chr14	q21.1	40905751	40980810	15	-0.482845	3.861e-14
Deletion	chr14	q21.3	47587501	47592060	5	-0.666555	2.896e-10	MDGA2
Deletion	chr14	q32.32	103500001	103510560	4	-0.693682	4.064e-12	CDC42BPB
Deletion	chr14	q12	31401751	31404810	3	-0.81527	4.932e-11	STRN3
Deletion	chr14	q12	32288251	32292060	3	-0.824979	2.951e-11	NUBPL
Deletion	chr15	q21.2	50875501	50891310	11	-0.445795	6.264e-12	TRPM7
Deletion	chr15	q21.3	56440501	56453310	4	-0.822595	2.374e-14	RFX7
Deletion	chr15	q14	36548251	36555810	3	-0.833532	2.249e-10
Deletion	chr15	q15.1	41609251	41614560	3	-1.15289	2.807e-20	OIP5
Deletion	chr16	p12.3	18861751	18944310	5	-0.537234	2.883e-10	SMG1
Deletion	chr16	q11.2	46846501	46863810	7	-0.569124	2.62e-12	C16orf87
Deletion	chr16	p13.3	1910251	1917060	3	-0.738014	8.111e-11	C16orf73
Deletion	chr16	q22.2	72568501	72573060	3	-0.808679	6.254e-12
Deletion	chr17	q12	35978251	35994810	10	-0.412154	6.719e-12	DDX52
Deletion	chr17	p13.3	2542501	2568810	7	-0.533617	4.718e-13	PAFAH1B1
Deletion	chr17	q12	37437751	37441560	5	-0.560032	1.519e-10	FBXL20
Deletion	chr17	q24.2	65178001	65184060	6	-0.611759	3.311e-12	HELZ
Deletion	chr17	q12	35329501	35334060	4	-0.638199	1.088e-10	AATF
Deletion	chr17	q24.1	63048001	63051060	4	-0.685052	1.734e-10	GNA13
Deletion	chr17	q21.2	40163251	40164810	3	-0.762899	4.362e-11	DNAJC7
Deletion	chr17	q22	50977501	50996310	4	-0.882178	6.135e-13
Deletion	chr17	q22	50750251	50759310	3	-1.03919	6.957e-14
Deletion	chr18	q12.3	41162251	41406810	41	-0.254777	1.586e-18
Deletion	chr18	q21.33	59827501	59886810	24	-0.296808	1.447e-14	PIGN, KIAA1468
Deletion	chr18	p11.22	9144001	9161310	6	-0.579892	3.825e-11	ANKRD12
Deletion	chr18	q12.3	41517001	41530560	5	-0.589807	4.873e-11
Deletion	chr18	q12.1	31282501	31291560	5	-0.623951	8.216e-11	ASXL3
Deletion	chr18	q12.3	39612751	39618810	4	-0.652871	9.745e-11	PIK3C3
Deletion	chr18	q12.1	29694001	29706810	5	-0.655927	9.108e-12	RNF138
Deletion	chr18	q12.3	37836001	37855560	4	-0.675345	2.488e-11
Deletion	chr18	q22.1	66464251	66468060	4	-0.732103	2.482e-11	CCDC102B
Deletion	chr18	q22.3	72024751	72030060	3	-0.753212	1.409e-10	DKFZP781G0119
Deletion	chr18	q12.1	28058251	28076310	5	-0.760365	3.321e-15
Deletion	chr18	q22.3	72648001	72650310	3	-0.766648	7.026e-11	ZNF407
Deletion	chr18	q11.1	18572251	18573810	3	-0.77669	3.587e-10	ROCK1
Deletion	chr18	q23	75374251	75390810	5	-0.78358	1.353e-17
Deletion	chr18	q12.3	41025001	41036310	3	-0.810017	6.893e-12
Deletion	chr18	p11.21	12671251	12685560	4	-0.830194	1.388e-14	PSMG2, CEP76
Deletion	chr18	q21.1	46734751	46739310	4	-0.842944	4.463e-18	DYM
Deletion	chr18	q21.31	54288001	54291810	3	-0.852952	6.176e-13	TXNL1
Deletion	chr18	q12.1	27588751	27597810	3	-0.938941	4.598e-14
Deletion	chr19	q13.11	34561501	34587810	3	-0.72783	8.68e-11
Deletion	chr19	q13.11	35421001	35424060	4	-0.792843	8.016e-16	ZNF30
Deletion	chr20	p12.3	8842501	8844810	3	-0.770416	4.91e-10	PLCB1
Deletion	chr21	q21.1	21241501	21323310	21	-0.442855	3.658e-14
Deletion	chr21	q21.2	24524251	24547560	8	-0.636816	1.029e-10
Deletion	chr21	q21.3	28734001	28737810	3	-0.904826	4.206e-11
Deletion	chr21	q21.3	26944501	26946060	3	-0.918952	1.984e-11	MIR155HG
Deletion	chr22	q12.1	26577751	26589060	3	-0.712471	1.327e-10	SEZ6L
Deletion	chrX	q23	115621501	116010060	29	-0.29116	3.379e-13
Deletion	chrX	q25	123202501	123219810	10	-0.524575	1.466e-14	STAG2
Deletion	chrX	q27.2	141043501	141061560	5	-0.603961	3.081e-10
Deletion	chrX	p21.1	36605251	36663060	7	-0.616238	4.438e-12
Deletion	chrX	p21.1	32766751	32773560	5	-0.671725	1.19e-10	DMD
Deletion	chrX	p21.1	34828501	34862310	7	-0.679551	1.572e-14
Deletion	chrX	q26.1	129346501	129357810	4	-0.707991	4.382e-11	ZNF280C
Deletion	chrX	p21.1	33684751	33694560	4	-0.772345	2.224e-11
Deletion	chrX	q25	123151501	123158310	4	-0.773392	6.844e-13	STAG2
Deletion	chrX	q26.1	129786001	129789060	3	-0.787757	2.049e-10	ENOX2
Deletion	chrX	p21.1	34088251	34119810	4	-0.826774	6.809e-13
Deletion	chrX	q27.3	146787751	146814060	6	-0.860336	2.267e-22
Deletion	chrX	q21.2	86044501	86049060	3	-0.862603	1.708e-10	DACH2
Deletion	chrX	q25	125129251	125178810	3	-0.964082	9.915e-15
Deletion	chrX	q26.3	135318751	135321810	3	-1.00292	8.585e-16	MAP7D3
Deletion	chrX	q21.33	95244001	95248560	3	-1.0385	8.163e-15
Deletion	chrX	p21.3	29007001	29008560	3	-1.13624	4.132e-18	IL1RAPL1

## Sheet: ST1 vs. SE1
Type	Chromosome	Cytoband	Start	Stop	#Probes	Amplification/Deletion	P Value	Gene Names	Chromosome no	Size of aberration	Sum
Amplification	chr1	p34.2	40656751	40659060	3	1.04427	1.872e-13	RLF	1	2309
Amplification	chr1	q31.1	188454001	188484060	10	0.475788	1.832e-10			30059
Amplification	chr1	q24.3	172500001	172528560	18	0.360495	9.353e-11	C1orf9		28559
Amplification	chr1	q31.1	187900501	188009310	24	0.329001	9.39e-12			108809	169736
Amplification	chr2	q32.2	189510751	189515310	3	0.943117	5.016e-12		2	4559
Amplification	chr2	q31.1	171394501	171396060	3	0.864059	2.267e-10	MYO3B		1559
Amplification	chr2	q11.2	99252001	99259560	5	0.690926	6.12e-11	MGAT4A		7559	13677
Amplification	chr3	p24.1	26774251	26777310	3	1.22186	8.645e-17		3	3059
Amplification	chr3	p14.3	58086001	58094310	4	1.12236	1.891e-18	FLNB		8309
Amplification	chr3	p26.1	7050001	7055310	4	1.10936	4.883e-18	GRM7		5309
Amplification	chr3	p14.1	66642751	66653310	3	1.07047	3.778e-14			10559
Amplification	chr3	p14.1	64080001	64082310	3	1.05263	9.989e-14	PRICKLE2		2309
Amplification	chr3	p12.3	78464251	78471810	3	0.984696	3.496e-12			7559
Amplification	chr3	p12.1	86815501	86819310	3	0.898208	4.545e-11			3809
Amplification	chr3	p24.3	18579751	18593310	4	0.893467	6.206e-12			13559
Amplification	chr3	p26.3	507001	522060	5	0.88065	4.433e-14			15059
Amplification	chr3	p11.1	90171751	90190560	5	0.875743	1.666e-16			18809
Amplification	chr3	p24.1	28555501	28562310	7	0.731903	3.418e-13	ZCWPW2		6809
Amplification	chr3	q12.1	98529001	98540310	8	0.602844	1.139e-10	DCBLD2		11309
Amplification	chr3	p24.3	20264251	20338560	10	0.596976	4.998e-12			74309
Amplification	chr3	p24.2	25260001	25305810	23	0.519578	8.283e-19			45809
Amplification	chr3	q12.1	99627751	99672060	28	0.369993	8.403e-12	MIR548G, C3orf26, FILIP1L		44309	270885
Amplification	chr4	q28.3	135441001	135462810	4	1.12555	5.469e-22		4	21809
Amplification	chr4	q28.3	131589751	131595810	3	1.0621	2.502e-15			6059
Amplification	chr4	q35.1	183423001	183429810	3	1.02074	8.723e-14	ODZ3		6809
Amplification	chr4	q34.1	173631751	173637060	3	0.968566	4.314e-13	GALNTL6		5309
Amplification	chr4	q24	102972001	102981810	3	0.953036	9.713e-13	BANK1		9809
Amplification	chr4	q22.1	91824751	91827810	3	0.952524	9.969e-13	FAM190A		3059
Amplification	chr4	p14	39288751	39292560	3	0.870717	1.665e-10	RFC1		3809
Amplification	chr4	q12	59353501	59373060	4	0.828636	6.664e-13			19559
Amplification	chr4	q28.3	132401251	132426810	6	0.580977	3.751e-10			25559
Amplification	chr4	p15.2	25373251	25390560	7	0.559987	3.377e-10	ANAPC4		17309
Amplification	chr4	q22.1	90800251	90834060	15	0.403067	3.363e-12	MMRN1		33809
Amplification	chr4	q22.1	92229001	92280810	22	0.369333	9.756e-15	FAM190A		51809	204708
Amplification	chr5	p13.2	36948001	36952560	3	1.01552	1.156e-13	NIPBL	5	4559
Amplification	chr5	q15	93591751	93606810	6	0.753408	7.338e-15	KIAA0825		15059
Amplification	chr5	p13.3	29178751	29193060	4	0.651509	6.791e-10			14309	33927
Amplification	chr6	q22.1	117201001	117202560	3	1.08122	6.174e-16	RFX6	6	1559
Amplification	chr6	q12	65845501	65856060	3	0.977779	8.533e-13	EYS		10559
Amplification	chr6	p22.3	24798751	24805560	3	0.899737	4.223e-11	FAM65B		6809
Amplification	chr6	q24.1	140692501	140698560	3	0.875203	1.351e-10			6059
Amplification	chr6	q21	107097751	107102310	3	0.817105	5.577e-10	QRSL1		4559
Amplification	chr6	q16.3	101809501	101822310	6	0.762383	3.798e-16			12809
Amplification	chr6	q16.1	93801001	93816060	4	0.705459	5.161e-10			15059
Amplification	chr6	q16.1	95335501	95364060	10	0.616888	1.041e-17			28559
Amplification	chr6	q16.3	102209251	102217560	6	0.583598	2.286e-10	GRIK2		8309
Amplification	chr6	q16.1	94207501	94223310	6	0.582335	2.482e-10			15809
Amplification	chr6	q13	71176501	71212560	15	0.484035	2.812e-15	FAM135A		36059
Amplification	chr6	q12	64517251	64555560	12	0.477923	2.636e-12	EYS		38309	184458
Amplification	chr7	q31.2	115707001	115711560	3	1.225	4.02e-20		7	4559
Amplification	chr7	p21.3	9621751	9624810	3	0.984588	5.277e-14			3059
Amplification	chr7	p21.3	11148001	11149560	3	0.920769	1.556e-12	PHF14		1559
Amplification	chr7	q31.33	126273001	126276810	4	0.715887	1.74e-10	GRM8		3809	12986
Amplification	chr8	p22	13167751	13170810	3	1.1812	7.554e-18	DLC1	8	3059
Amplification	chr8	q12.3	63828751	63832560	3	1.03252	4.592e-14	NKAIN3		3809
Amplification	chr8	p23.1	9552751	9561810	4	0.986798	9.778e-17	TNKS		9059
Amplification	chr8	p22	14667751	14669310	3	0.978152	8.369e-13	SGCZ		1559
Amplification	chr8	p23.1	6231751	6248310	3	0.910485	2.514e-11			16559
Amplification	chr8	q11.21	51741001	51760560	4	0.813447	6.078e-12			19559
Amplification	chr8	q13.2	69438751	69452310	8	0.53438	1.522e-10	C8orf34		13559
Amplification	chr8	p22	15402001	15425310	12	0.42721	3.531e-10	TUSC3		23309
Amplification	chr8	q23.1	109437751	109492560	27	0.295677	7.741e-11	TTC35		54809	145281
Amplification	chr9	p21.2	26964751	26990310	7	0.631618	1.667e-12	IFT74	9	25559	25559
Amplification	chr10	p11.21	35638501	35640060	3	1.265	3.374e-20	CCNY	10	1559
Amplification	chr10	q25.1	110819251	110826810	3	1.08271	2.752e-15			7559
Amplification	chr10	q25.3	117288751	117303060	3	1.01977	9.195e-14	ATRNL1		14309
Amplification	chr10	p15.3	1647751	1651560	3	0.950181	3.514e-12	ADARB2		3809
Amplification	chr10	p15.3	1157251	1162560	3	0.866389	2.036e-10	WDR37		5309
Amplification	chr10	p15.3	1335001	1343310	7	0.572295	1.416e-10	ADARB2		8309	40854
Amplification	chr11	p15.1	21403501	21416310	5	0.740984	2.536e-12	NELL1	11	12809	12809
Amplification	chr12	q21.31	86415751	86418060	4	0.988796	8.507e-17	MGAT4C	12	2309
Amplification	chr12	q21.31	85507501	85512060	5	0.744631	1.995e-12	LRRIQ1		4559	6868
Amplification	chr13	q31.1	80260501	80275560	3	0.874676	1.384e-10		13	15059
Amplification	chr13	q21.32	66604501	66610560	3	0.837093	7.735e-10			6059
Amplification	chr13	q31.2	88113751	88119810	4	0.788249	2.55e-11	LOC642345		6059
Amplification	chr13	q21.31	64171501	64188060	4	0.782567	3.502e-11			16559
Amplification	chr13	q21.1	57435001	57441810	4	0.734182	4.781e-10			6809
Amplification	chr13	q22.2	76342501	76349310	5	0.706541	2.319e-11	LMO7		6809
Amplification	chr13	q21.31	63275251	63317310	10	0.500429	2.155e-11			42059
Amplification	chr13	q22.3	78418501	78475560	35	0.276645	4.581e-12	EDNRB		57059	156472
Amplification	chr14	q12	33033001	33036060	3	0.844745	5.481e-10	AKAP6	14	3059
Amplification	chr14	q12	25404001	25413060	7	0.794399	9.817e-19	STXBP6		9059
Amplification	chr14	q21.1	37812751	37837560	5	0.731558	4.694e-12	MIPOL1		24809
Amplification	chr14	q22.2 - q22.3	55494751	55511310	7	0.638031	1.155e-11	SOCS4		16559
Amplification	chr14	q22.3	57048751	57081810	26	0.331902	8.877e-11	C14orf101		33059	86545
Amplification	chr15	q21.2 - q21.3	52899001	52902810	4	0.830668	2.225e-12	KIAA1370	15	3809	3809
Amplification	chr16	p12.2	22073251	22076310	3	0.97275	5.045e-12	C16orf52	16	3059	3059
Amplification	chr18	q22.1	63894751	63905310	3	1.09017	1.791e-15		18	10559
Amplification	chr18	q11.2	24267751	24270060	3	0.998162	2.926e-13	LOC728606		2309
Amplification	chr18	q12.1	32129251	32139810	4	0.988275	8.822e-17	DTNA		10559
Amplification	chr18	q21.31	54530251	54533310	4	0.986476	1e-16	WDR7		3059
Amplification	chr18	p11.31	4710001	4718310	3	0.962714	1.857e-12			8309
Amplification	chr18	q12.1	28719751	28721310	3	0.947128	4.099e-12	DSC1		1559
Amplification	chr18	q21.32	56381251	56387310	3	0.914649	2.053e-11	MALT1		6059
Amplification	chr18	q21.2	49813501	49834560	3	0.899519	4.268e-11			21059
Amplification	chr18	q12.3	39611251	39613560	3	0.894134	5.523e-11	PIK3C3		2309
Amplification	chr18	q12.1	26132251	26140560	3	0.872111	1.56e-10			8309
Amplification	chr18	q22.3	69210751	69215310	3	0.848111	4.706e-10			4559
Amplification	chr18	q22.1	66559501	66561060	3	0.83958	6.919e-10	CCDC102B		1559
Amplification	chr18	q12.3	37622251	37634310	6	0.737527	2.575e-14			12059
Amplification	chr18	q11.2	23949001	23965560	6	0.683059	1.569e-12	TAF4B		16559
Amplification	chr18	q12.1	30621751	30630810	7	0.619865	4.156e-12	C18orf34		9059
Amplification	chr18	q21.33	59953501	59996310	19	0.393919	4.196e-13	KIAA1468, TNFRSF11A		42809	160694
Amplification	chr20	p12.1	14986501	14990310	3	0.949226	3.688e-12	MACROD2	20	3809	3809
Amplification	chrX	q21.33	98085001	98123310	3	1.15051	5.008e-17		X	38309
Amplification	chrX	q21.1	83697751	83700810	3	1.03011	5.238e-14	HDX		3059
Amplification	chrX	p22.33	4114501	4124310	3	0.900881	3.998e-11			9809
Amplification	chrX	p22.31	7065001	7110060	13	0.537316	3.416e-16	HDHD1		45059
Amplification	chrX	q22.3	104635501	104660310	12	0.479028	2.356e-12	IL1RAPL2		24809	124854
Amplification	chrY	p11.31	2656501	2661810	3	1.02008	9.042e-14		Y	5309	5309
Deletion	chr1	p36.23	7862251	7869060	4	-0.877929	1.163e-14	PER3	1	6809	637433
Deletion	chr1	p36.23	8820001	8852310	7	-0.765624	4.072e-19	RERE		32309
Deletion	chr1	p35.3	29346001	29352060	3	-0.909594	4.063e-12	EPB41		6059
Deletion	chr1	p34.2	42426001	42441810	3	-0.829718	1.939e-10			15809
Deletion	chr1	p33	47760001	47779560	6	-0.760396	1.864e-16	STIL		19559
Deletion	chr1	p31.3	66462751	66471060	7	-0.755385	4.08e-17	PDE4B		8309
Deletion	chr1	p22.3	87082501	87101310	3	-1.15666	3.44e-17	CLCA3P		18809
Deletion	chr1	p22.2	88936501	88951560	3	-1.46744	1.596e-26			15059
Deletion	chr1	p22.1	92634751	92637060	3	-1.32711	4.842e-22	KIAA1107		2309
Deletion	chr1	p22.1	93793501	93812310	7	-0.589465	4.087e-11	LOC100131564, DR1		18809
Deletion	chr1	p21.3	95404501	95412060	3	-0.908931	2.711e-11	LOC729970		7559
Deletion	chr1	p21.2	101275501	101304810	4	-0.745144	2.682e-10			29309
Deletion	chr1	p21.1	105714751	105731310	5	-0.911686	9.825e-18			16559
Deletion	chr1	p21.1	105790501	105826560	6	-0.61674	1.554e-10			36059
Deletion	chr1	q23.1	158850751	158862060	3	-0.858919	2.873e-10			11309
Deletion	chr1	q24.3	171972001	172005060	6	-0.663239	6.494e-12	DNM3		33059
Deletion	chr1	q25.2	179498251	179501310	3	-0.840734	6.568e-10	AXDND1		3059
Deletion	chr1	q31.1	186405001	186408810	3	-1.27964	1.264e-20	MIR548F1		3809
Deletion	chr1	q31.1	188091751	188096310	3	-0.899669	4.237e-11			4559
Deletion	chr1	q31.1	189190501	189243060	10	-0.478732	1.426e-10			52559
Deletion	chr1	q31.2	192543751	192547560	4	-0.760111	1.202e-10	RGS1		3809
Deletion	chr1	q31.3	197073751	197238060	61	-0.25866	1.896e-17	ASPM, ZBTB41, CRB1		164309
Deletion	chr1	q31.3	198246001	198252810	6	-0.745941	1.328e-14	NEK7		6809
Deletion	chr1	q32.1	200544001	200547810	3	-1.45823	3.24e-26	KIF14		3809
Deletion	chr1	q32.2	207654751	207663060	4	-0.971531	2.807e-16	CR2		8309
Deletion	chr1	q32.3	211536751	211543560	3	-1.61673	8.896e-32	TRAF5		6809
Deletion	chr1	q32.3	211570501	211602810	3	-0.843503	5.798e-10	C1orf97		32309
Deletion	chr1	q32.3	213167251	213168810	3	-1.04304	2.572e-14	ANGEL2		1559
Deletion	chr1	q41	215661751	215670060	3	-0.992518	3.944e-13			8309
Deletion	chr1	q41	218283001	218301810	4	-1.06456	3.547e-19			18809
Deletion	chr1	q42.2	231499501	231502560	5	-0.70949	1.927e-11	EGLN1		3059
Deletion	chr1	q42.3	235377001	235379310	3	-1.15465	3.89e-17	ARID4B		2309
Deletion	chr1	q43	237594751	237603060	6	-0.641497	2.946e-11	RYR2		8309
Deletion	chr1	q43	241240501	241245060	4	-0.748579	2.233e-10	RGS7		4559
Deletion	chr1	q43	241669501	241677810	4	-0.740946	3.35e-10	FH		8309
Deletion	chr1	q43	241955251	241962060	4	-0.752088	1.851e-10	WDR64		6809
Deletion	chr1	q44	247047001	247054560	8	-0.537041	1.243e-10	AHCTF1		7559
Deletion	chr2	p24.3	13326751	13340310	5	-0.685176	8.702e-11		2	13559	379989
Deletion	chr2	p24.2	17697001	17698560	3	-0.8982	4.547e-11	RAD51AP2		1559
Deletion	chr2	p21	42942751	42946560	3	-0.928416	1.044e-11			3809
Deletion	chr2	q11.2	102359251	102361560	3	-0.859934	2.742e-10	MAP4K4		2309
Deletion	chr2	q14.1	115232251	115242060	4	-0.99639	5e-17	DPP10		9809
Deletion	chr2	q22.2	143729251	143736060	4	-0.79685	1.57e-11	KYNU		6809
Deletion	chr2	q22.2	143860501	143894310	12	-0.481619	1.807e-12	ARHGAP15		33809
Deletion	chr2	q24.1	159194251	159195810	3	-0.903513	3.522e-11	CCDC148		1559
Deletion	chr2	q24.1	159449251	159451560	4	-1.03896	2.361e-18	PKP4		2309
Deletion	chr2	q31.1	175695001	175696560	3	-0.916994	1.831e-11	CHN1		1559
Deletion	chr2	q31.3	180668251	180687810	12	-0.429355	2.901e-10	ZNF385B		19559
Deletion	chr2	q32.3	194369251	194577060	46	-0.273904	4.916e-15			207809
Deletion	chr2	q33.1	197454751	197456310	3	-1.13587	1.213e-16	HECW2		1559
Deletion	chr2	q34	210942001	210950310	6	-0.635592	4.404e-11	C2orf67		8309
Deletion	chr2	q34	212810251	212811810	3	-1.01431	1.234e-13	ERBB4		1559
Deletion	chr2	q34	213156001	213159060	3	-0.844339	5.583e-10	ERBB4		3059
Deletion	chr2	q34	214289251	214315560	3	-1.21586	8.418e-19	SPAG16		26309
Deletion	chr2	q35	216273001	216283560	7	-0.675528	4.753e-14	FN1		10559
Deletion	chr2	q36.3	226791751	226798560	5	-0.681024	1.12e-10			6809
Deletion	chr2	q36.3	227967001	227973060	3	-0.86059	2.661e-10	COL4A4		6059
Deletion	chr2	q36.3	228400501	228411810	3	-0.874908	1.369e-10	AGFG1		11309
Deletion	chr3	p26.3	1343251	1347810	4	-0.722045	1.145e-11	CNTN6	3	4559	446874
Deletion	chr3	p26.1	7700251	7709310	6	-0.734615	4.418e-17	GRM7		9059
Deletion	chr3	p24.3	19234501	19249560	11	-0.395308	2.469e-11	KCNH8		15059
Deletion	chr3	p24.3	21535501	21543060	4	-0.654351	4.646e-10	ZNF385D		7559
Deletion	chr3	p24.3	21616501	21621810	3	-0.816274	4.896e-11	ZNF385D		5309
Deletion	chr3	p24.3	22053751	22056810	3	-0.77639	3.171e-10			3059
Deletion	chr3	p24.3	22351501	22446810	29	-0.40896	2.302e-28			95309
Deletion	chr3	p24.1	27985501	27999060	3	-0.95551	3.816e-14			13559
Deletion	chr3	p24.1	28373251	28374810	3	-1.31511	3.605e-24	AZI2		1559
Deletion	chr3	p22.3	33066001	33072810	5	-0.890804	7.112e-20	GLB1		6809
Deletion	chr3	p21.31	45468001	45491310	3	-1.32449	1.803e-24	LARS2		23309
Deletion	chr3	p21.31	47718001	47727810	5	-0.637208	1.153e-11	SMARCC1		9809
Deletion	chr3	p14.3	55279501	55289310	3	-1.50909	8.828e-31			9809
Deletion	chr3	p14.2	61802251	61826310	14	-0.39468	1.124e-11	PTPRG		24059
Deletion	chr3	p14.1	68817001	68837310	5	-0.65984	4.991e-11	FAM19A4		20309
Deletion	chr3	p12.3	74540251	74548560	8	-0.504664	1.064e-10	CNTN3		8309
Deletion	chr3	p12.3	77526751	77544060	8	-0.515004	4.777e-11	ROBO2		17309
Deletion	chr3	p12.3	79602001	79611810	5	-0.656807	4.744e-10	ROBO1		9809
Deletion	chr3	p12.3	79620001	79621560	3	-0.876318	1.282e-10	ROBO1		1559
Deletion	chr3	p12.2	80929501	80939310	3	-0.854222	3.563e-10			9809
Deletion	chr3	q11.2	95637001	95645310	4	-0.774998	1.306e-12			8309
Deletion	chr3	q12.2	100084501	100089060	4	-0.695614	1.191e-10	TOMM70A		4559
Deletion	chr3	q12.2	100580251	100591560	9	-0.623871	3.701e-18	ABI3BP		11309
Deletion	chr3	q12.3	101401501	101406810	4	-0.84409	1.814e-14	RPL24		5309
Deletion	chr3	q13.31	114283501	114285810	4	-0.943021	1.927e-15	ZBTB20		2309
Deletion	chr3	q13.31	115162501	115190310	7	-0.616559	5.357e-12			27809
Deletion	chr3	q22.1	130723501	130728060	3	-0.825798	2.562e-10	ATP2C1		4559
Deletion	chr3	q24	146802751	146838810	10	-0.471545	2.62e-10			36059
Deletion	chr3	q25.31	155296501	155303310	5	-1.09295	1.145e-24	PLCH1		6809
Deletion	chr3	q26.1	166503001	166521810	4	-1.3438	1.994e-29			18809
Deletion	chr3	q26.1	167244751	167247060	3	-0.875093	1.358e-10	WDR49		2309
Deletion	chr3	q26.1	167442001	167445810	3	-1.0985	1.106e-15	PDCD10		3809
Deletion	chr3	q26.31	175025251	175028310	4	-0.810436	7.23e-12	NAALADL2		3059
Deletion	chr3	q27.1	183481501	183488310	4	-0.758383	1.319e-10	YEATS2		6809
Deletion	chr3	q28	188055751	188060310	5	-0.724492	7.411e-12	LPP		4559
Deletion	chr3	q29	195799501	195804060	3	-1.06133	9.27e-15	TFRC		4559
Deletion	chr4	p15.33	11349751	11356560	3	-0.862923	2.389e-10		4	6809	1002776
Deletion	chr4	p15.32	15577501	15579810	3	-0.883854	8.996e-11	CC2D2A		2309
Deletion	chr4	p15.32	15608251	15611310	4	-0.95164	1.083e-15	FBXL5		3059
Deletion	chr4	p15.31	20313751	20317560	4	-0.80053	1.274e-11	SLIT2		3809
Deletion	chr4	p15.2	21877501	21884310	5	-0.715238	1.339e-11	KCNIP4		6809
Deletion	chr4	p15.1	27803251	27812310	3	-1.40937	1.292e-24			9059
Deletion	chr4	p15.1	29060251	29068560	3	-0.859096	2.85e-10			8309
Deletion	chr4	p15.1	29619751	29638560	4	-0.735011	4.578e-10			18809
Deletion	chr4	p15.1	32266501	32271060	3	-0.929072	1.01e-11			4559
Deletion	chr4	p15.1	34015501	34028310	5	-0.716087	1.269e-11			12809
Deletion	chr4	p15.1	34254001	34259310	3	-1.05605	1.247e-14			5309
Deletion	chr4	p15.1	34746001	34908810	34	-0.384228	4.932e-21			162809
Deletion	chr4	p15.1	35025751	35052810	5	-1.22799	1.247e-30			27059
Deletion	chr4	p15.1	35500501	35513310	3	-1.30458	2.311e-21			12809
Deletion	chr4	p15.1	35626501	35640060	4	-0.821097	3.899e-12			13559
Deletion	chr4	p14	39477751	39479310	3	-0.899929	4.185e-11	LIAS		1559
Deletion	chr4	p12	47453251	47455560	3	-0.920411	1.548e-11	COMMD8		2309
Deletion	chr4	p11	48230251	48243060	7	-0.713926	1.754e-15	TEC		12809
Deletion	chr4	q12	54909001	54918810	4	-0.84917	7.392e-13	CHIC2		9809
Deletion	chr4	q13.1	62679751	62706810	13	-0.433418	3.299e-10	LPHN3		27059
Deletion	chr4	q13.1	65479501	65526060	11	-0.63958	7.146e-18			46559
Deletion	chr4	q13.2	69086251	69093810	5	-0.772283	1.395e-12	TMPRSS11B		7559
Deletion	chr4	q13.3	70655251	70662810	3	-0.99963	8.713e-13			7559
Deletion	chr4	q13.3	71028001	71030310	3	-0.907986	8.232e-11	C4orf40		2309
Deletion	chr4	q13.3	72970501	72978060	4	-0.876755	5.358e-13	NPFFR2		7559
Deletion	chr4	q13.3	73301251	73313310	9	-0.513158	4.266e-10	ADAMTS3		12059
Deletion	chr4	q21.23	86724751	86731560	4	-0.86571	1.041e-12	ARHGAP24		6809
Deletion	chr4	q22.1	91687501	91695810	6	-0.634127	2.139e-10	FAM190A		8309
Deletion	chr4	q22.1	91740751	91809810	38	-0.391286	1.258e-21	FAM190A, TMSL3		69059
Deletion	chr4	q22.3	97953001	98041560	18	-0.432884	1.945e-13			88559
Deletion	chr4	q25	107874001	107876310	3	-1.20612	6.391e-18	DKK2		2309
Deletion	chr4	q25	109020001	109024560	5	-0.773726	1.267e-12	LEF1		4559
Deletion	chr4	q25	109912501	109924560	4	-1.4103	2.896e-31	COL25A1		12059
Deletion	chr4	q25	112527001	112534560	3	-1.2004	9.141e-18			7559
Deletion	chr4	q25	112827001	112855560	10	-0.6958	3.441e-19			28559
Deletion	chr4	q26	119129251	119130810	3	-0.947253	1.236e-11	NDST3		1559
Deletion	chr4	q27	121983751	121985310	3	-0.90973	7.578e-11	C4orf31		1559
Deletion	chr4	q27	122312251	122317560	3	-0.969649	4.046e-12			5309
Deletion	chr4	q28.1	123978751	123984060	3	-0.904001	9.943e-11	SPATA5		5309
Deletion	chr4	q28.1	124584751	124586310	3	-1.04016	1.017e-13	LOC285419		1559
Deletion	chr4	q28.1	125749501	125780310	6	-0.692983	3.815e-12			30809
Deletion	chr4	q28.1	126450001	126516060	12	-0.513789	6.478e-13			66059
Deletion	chr4	q28.1	127259251	127273560	3	-1.18826	1.937e-17			14309
Deletion	chr4	q28.2	130688251	130691310	4	-0.756546	4.755e-10			3059
Deletion	chr4	q28.3	131883001	131916060	7	-0.662191	8.651e-13			33059
Deletion	chr4	q28.3	135927001	135948060	6	-0.764277	1.81e-14			21059
Deletion	chr4	q28.3	138222001	138227310	3	-1.09126	6.01e-15			5309
Deletion	chr4	q31.23	149079001	149080560	3	-0.957549	7.417e-12	NR3C2		1559
Deletion	chr4	q31.23	149936251	149954310	3	-0.979323	2.479e-12			18059
Deletion	chr4	q31.3	151164751	151166310	3	-1.13583	4.571e-16	DCLK2		1559
Deletion	chr4	q31.3	151684501	151707060	9	-0.549	2.296e-11	LRBA		22559
Deletion	chr4	q31.3	155136751	155142810	3	-1.12837	7.085e-16			6059
Deletion	chr4	q32.1	157775251	157788060	12	-0.563847	2.677e-15	PDGFC		12809
Deletion	chr4	q32.2	162948751	162952560	3	-0.946856	1.26e-11	FSTL5		3809
Deletion	chr4	q32.3	165032251	165033810	3	-1.1283	7.123e-16	42064		1559
Deletion	chr4	q32.3	165099751	165103560	3	-1.24876	4.242e-19	42064		3809
Deletion	chr4	q32.3	166927501	166941060	10	-0.513618	4.79e-11	TLL1		13559
Deletion	chr4	q32.3	167940751	167944560	3	-1.91901	5.549e-43	SPOCK3		3809
Deletion	chr4	q34.1	173423251	173442060	7	-0.807317	2.436e-18	GALNTL6		18809
Deletion	chr4	q34.1	175656001	175663560	3	-1.00873	5.417e-13	GLRA3		7559
Deletion	chr4	q34.1	175876501	175888560	6	-0.828033	9.726e-17	ADAM29		12059
Deletion	chr4	q35.1	184565251	184572060	3	-1.17695	9.845e-18	RWDD4		6809
Deletion	chr4	q35.1	186618001	186621810	3	-0.859803	2.759e-10	SORBS2		3809
Deletion	chr4	q35.2	188259751	188272560	4	-0.967759	3.633e-16			12809
Deletion	chr5	p15.33	2309251	2322810	4	-0.733329	2.993e-11		5	13559	381388
Deletion	chr5	p14.3	20349751	20361060	4	-0.940763	2.239e-15			11309
Deletion	chr5	p14.3 - p14.2	23285251	23334060	8	-0.538895	1.078e-10			48809
Deletion	chr5	p14.1	25303501	25325310	6	-0.79037	1.527e-13			21809
Deletion	chr5	p14.1	26997001	27019560	9	-0.763552	4.094e-18	CDH9		22559
Deletion	chr5	p12	45417001	45423810	4	-0.774445	5.492e-11	HCN1		6809
Deletion	chr5	q11.2	53925751	53941560	7	-0.615847	5.657e-12			15809
Deletion	chr5	q13.2	72851251	72858810	6	-0.596289	5.856e-10	ANKRA2		7559
Deletion	chr5	q13.3	74323501	74328810	3	-1.03295	4.483e-14	GCNT4		5309
Deletion	chr5	q14.1	77510251	77514810	5	-0.932081	1.877e-18	AP3B1		4559
Deletion	chr5	q14.1	80922001	80935560	9	-0.613005	9.053e-15	SSBP2		13559
Deletion	chr5	q14.1	81154501	81165060	3	-0.841375	6.381e-10			10559
Deletion	chr5	q14.2	81453751	81459060	3	-0.880507	1.053e-10	ATG10		5309
Deletion	chr5	q14.3	82984501	82996560	3	-1.14764	1.782e-15	HAPLN1		12059
Deletion	chr5	q14.3	84713251	84724560	3	-0.939933	9.563e-11			11309
Deletion	chr5	q14.3	87090751	87097560	4	-0.805648	2.272e-10			6809
Deletion	chr5	q14.3	90057001	90058560	3	-1.1395	9.75e-17	GPR98		1559
Deletion	chr5	q14.3	91713001	91725060	5	-0.902516	2.044e-17			12059
Deletion	chr5	q15	96012001	96019560	4	-0.7836	3.306e-11	CAST		7559
Deletion	chr5	q15	96066751	96069810	3	-0.837221	7.691e-10	CAST		3059
Deletion	chr5	q15	96765001	96769560	3	-1.08083	3.065e-15			4559
Deletion	chr5	q21.1	100425001	100442310	4	-0.778479	4.395e-11			17309
Deletion	chr5	q21.1	100767751	100773060	3	-1.00941	1.606e-13			5309
Deletion	chr5	q21.3	104511001	104526810	3	-0.886826	7.817e-11			15809
Deletion	chr5	q21.3	105923251	105955560	12	-0.788189	2.623e-30			32309
Deletion	chr5	q21.3	107266501	107271060	4	-0.874887	1.537e-13	FBXL17		4559
Deletion	chr5	q22.1	110636251	110637810	3	-1.47449	9.246e-27	CAMK4		1559
Deletion	chr5	q23.1	117145501	117170310	7	-0.566113	2.196e-10			24809
Deletion	chr5	q23.1	117201751	117207060	3	-1.45402	4.473e-26			5309
Deletion	chr5	q23.2	125091001	125111310	3	-1.21953	6.649e-19			20309
Deletion	chr5	q23.3	128933251	128939310	4	-0.827907	2.618e-12	ADAMTS19		6059
Deletion	chr5	q34	167480251	167481810	3	-0.84892	4.536e-10	ODZ2		1559
Deletion	chr6	p25.3	1881751	1885560	4	-0.817232	4.882e-12	GMDS	6	3809	836242
Deletion	chr6	p24.3	9671251	9677310	3	-0.951003	3.371e-12			6059
Deletion	chr6	p21.31	35623501	35643810	11	-0.427708	3.213e-11	FKBP5		20309
Deletion	chr6	p12.3	46566001	46573560	4	-0.727049	6.936e-10	CYP39A1		7559
Deletion	chr6	p12.2	52563751	52567560	3	-0.879692	1.094e-10			3809
Deletion	chr6	p12.1	53892751	53898810	5	-0.673101	1.806e-10	C6orf142		6059
Deletion	chr6	p12.1	54384001	54397560	3	-1.08159	2.936e-15			13559
Deletion	chr6	p12.1	55053751	55074810	14	-0.602423	2.878e-21	HCRTR2		21059
Deletion	chr6	p12.1	56154001	56179560	10	-0.59219	3.004e-15			25559
Deletion	chr6	p12.1	56406751	56409810	3	-1.11554	4.073e-16	DST		3059
Deletion	chr6	p11.2	57682501	58014060	3	-1.04104	2.873e-14			331559
Deletion	chr6	q11.1	62511001	62523060	5	-0.847017	1.478e-15	KHDRBS2		12059
Deletion	chr6	q11.1	63075751	63087060	5	-0.839403	2.606e-15			11309
Deletion	chr6	q12	63431251	63447810	5	-0.708303	2.076e-11			16559
Deletion	chr6	q12	65149501	65157060	3	-1.23974	1.791e-19	EYS		7559
Deletion	chr6	q12	68079751	68094810	6	-0.754033	6.981e-15			15059
Deletion	chr6	q12	69049501	69117810	12	-0.54498	1.813e-15			68309
Deletion	chr6	q12	69651001	69654060	3	-0.992629	3.921e-13	BAI3		3059
Deletion	chr6	q13	73434751	73455060	10	-0.485967	7.661e-11	KCNQ5		20309
Deletion	chr6	q14.1	76058251	76060560	4	-0.734442	4.717e-10	FILIP1		2309
Deletion	chr6	q15	90161251	90167310	3	-1.20625	1.557e-18	ANKRD6		6059
Deletion	chr6	q16.1	95918251	95931810	3	-0.885703	2.937e-10			13559
Deletion	chr6	q16.1	96277501	96291060	5	-0.781315	1.067e-12			13559
Deletion	chr6	q21	111657001	111660060	3	-1.436	1.354e-24	REV3L		3059
Deletion	chr6	q21	113283751	113304060	4	-0.807535	3.978e-11			20309
Deletion	chr6	q21	114279751	114282810	4	-1.18547	2.355e-22	HDAC2		3059
Deletion	chr6	q22.1	115833751	115848060	4	-0.762787	4.456e-10			14309
Deletion	chr6	q22.1	117217501	117234810	6	-0.693569	5.227e-12	RFX6		17309
Deletion	chr6	q22.31	121526251	121562310	9	-0.748399	9.718e-20	C6orf170		36059
Deletion	chr6	q22.32	126950251	126957060	3	-1.06251	3.952e-14			6809
Deletion	chr6	q22.33	127555501	127584060	4	-1.0693	1.885e-18			28559
Deletion	chr6	q23.1	130414501	130420560	3	-1.14783	3.027e-16	L3MBTL3		6059
Deletion	chr6	q23.1	130485001	130488810	4	-0.953514	5.831e-15	SAMD3		3809
Deletion	chr6	q23.3	138813751	138815310	3	-1.03222	4.667e-14	NHSL1		1559
Deletion	chr6	q25.1	152195251	152203560	3	-1.03965	3.101e-14	ESR1		8309
Deletion	chr6	q25.1	152291251	152295060	3	-0.9111	2.44e-11	ESR1		3809
Deletion	chr6	q27	165122251	165169560	4	-0.753761	1.692e-10			47309
Deletion	chr6	q27	165987001	165990810	3	-0.915263	1.992e-11	PDE10A		3809
Deletion	chr7	p21.3	13410001	13424310	4	-0.847995	1.132e-11		7	14309	248267
Deletion	chr7	p15.3	21615001	21621810	3	-1.02973	6.062e-13	DNAH11		6809
Deletion	chr7	p15.3	23299501	23301810	3	-0.974481	1.009e-11	GPNMB		2309
Deletion	chr7	p15.2	27827251	27831060	3	-1.14151	8.638e-17	TAX1BP1		3809
Deletion	chr7	q21.11	82307251	82314810	3	-1.01518	8.512e-13			7559
Deletion	chr7	q21.11	85314751	85322310	3	-0.950226	2.238e-11			7559
Deletion	chr7	q31.1	110793001	110798310	4	-1.06148	6.939e-18	IMMP2L		5309
Deletion	chr7	q31.1	113823751	113832810	4	-1.03234	5.519e-17	FOXP2		9059
Deletion	chr7	q31.31	120084751	120087810	4	-0.953091	1.156e-14	KCND2		3059
Deletion	chr7	q31.32	121736251	121737810	3	-1.03896	2.436e-13	AASS		1559
Deletion	chr7	q31.33	125366251	125544810	32	-0.320471	1.257e-11			178559
Deletion	chr7	q33	133413001	133419060	5	-0.770641	4.195e-12	EXOC4		6059
Deletion	chr7	q35	146526751	146529060	3	-0.908669	1.619e-10	CNTNAP2		2309
Deletion	chr8	p23.1	8762251	8768310	3	-1.08076	3.078e-15		8	6059	350107
Deletion	chr8	p23.1	9546751	9548310	3	-1.15265	4.394e-17	TNKS		1559
Deletion	chr8	p22	14568001	14616810	37	-0.386267	6.055e-23	SGCZ		48809
Deletion	chr8	p22	14974501	14980560	5	-0.779387	1.909e-13	SGCZ		6059
Deletion	chr8	p22	17207251	17211810	4	-0.84162	1.162e-12	MTMR7		4559
Deletion	chr8	p21.1	27620251	27645060	13	-0.41232	2.954e-10	CCDC25, ESCO2		24809
Deletion	chr8	p12	30462001	30464310	3	-1.12854	1.882e-16	GTF2E2		2309
Deletion	chr8	p12	35348251	35349810	3	-1.16745	1.773e-17	UNC5D		1559
Deletion	chr8	q12.1	56598751	56652810	4	-0.774153	5.581e-11	TMEM68		54059
Deletion	chr8	q12.1	59490751	59496060	6	-0.648812	1.781e-11	SDCBP		5309
Deletion	chr8	q13.2	69144751	69149310	3	-0.937689	6.583e-12			4559
Deletion	chr8	q21.11	74655001	74657310	3	-1.04728	2.034e-14	STAU2		2309
Deletion	chr8	q21.12	79444501	79447560	3	-1.06881	6.078e-15	PKIA		3059
Deletion	chr8	q21.12	79485001	79500060	9	-0.514803	6.212e-11	PKIA		15059
Deletion	chr8	q21.3	92121751	92127810	3	-1.07452	4.394e-15	LRRC69		6059
Deletion	chr8	q22.1	98817751	98821560	3	-1.03311	4.446e-14	LAPTM4B		3809
Deletion	chr8	q22.2	100942501	100989060	7	-0.631835	1.639e-12	RGS22		46559
Deletion	chr8	q23.1	108468751	108477810	7	-0.568269	1.885e-10	ANGPT1		9059
Deletion	chr8	q23.3	113152501	113159310	3	-1.09257	1.56e-15			6809
Deletion	chr8	q23.3	114369001	114374310	4	-1.38852	2.765e-31	CSMD3		5309
Deletion	chr8	q23.3	115199251	115281060	15	-0.38523	2.563e-10			81809
Deletion	chr8	q24.23	136878001	136881810	3	-0.938956	6.179e-12			3809
Deletion	chr8	q24.3	141765001	141771810	4	-1.05431	7.619e-19	PTK2		6809
Deletion	chr9	p23	9346501	9351060	5	-0.776406	1.138e-11	PTPRD	9	4559	157753
Deletion	chr9	p23	9878251	9883560	6	-0.656774	5.197e-10	PTPRD		5309
Deletion	chr9	p23	9954751	9963060	4	-1.21316	3.17e-22	PTPRD		8309
Deletion	chr9	p23	14148001	14155560	9	-0.660209	7.652e-17	NFIB		7559
Deletion	chr9	p22.2	16724251	16728810	3	-0.909863	2.591e-11	BNC2		4559
Deletion	chr9	p21.3	20469751	20472060	4	-1.03062	4.336e-18	MLLT3		2309
Deletion	chr9	p21.3	20608501	20618310	4	-0.726709	7.059e-10	MLLT3		9809
Deletion	chr9	p21.3	21978001	21985560	7	-0.590918	3.673e-11	CDKN2A		7559
Deletion	chr9	p21.3	24818251	24837060	6	-1.00474	5.467e-25			18809
Deletion	chr9	p21.2	25740751	25749810	3	-1.23187	2.992e-19			9059
Deletion	chr9	p21.1	28224001	28229310	6	-0.616093	1.622e-10	LINGO2		5309
Deletion	chr9	p21.1	28666501	28670310	6	-0.738926	2.308e-14	LINGO2		3809
Deletion	chr9	p21.1	31495501	31509810	4	-1.00592	2.551e-17			14309
Deletion	chr9	q21.12	72960001	72967560	6	-0.770785	1.804e-15	SMC5		7559
Deletion	chr9	q22.31	93981751	94001310	5	-0.959176	1.969e-19	AUH		19559
Deletion	chr9	q33.3	126000751	126024060	10	-0.517091	4.781e-12	STRBP		23309
Deletion	chr9	q33.3	127708501	127714560	5	-0.738687	2.949e-12	SCAI		6059
Deletion	chr10	p15.3	2868001	2877810	3	-0.9426	5.148e-12		10	9809	255371
Deletion	chr10	p14	8517001	8523810	3	-1.09642	1.248e-15			6809
Deletion	chr10	p12.31	20543251	20554560	6	-0.644312	2.429e-11	PLXDC2		11309
Deletion	chr10	p12.2	23805001	23817810	3	-0.957853	2.38e-12			12809
Deletion	chr10	p12.2	24417751	24423060	6	-0.838288	5.766e-18	KIAA1217		5309
Deletion	chr10	p11.22	32141251	32142810	3	-1.26632	3.091e-20	ARHGAP12		1559
Deletion	chr10	p11.21	34526251	34538310	9	-0.662865	5.791e-17	PARD3		12059
Deletion	chr10	p11.21	36435751	36446310	3	-1.10743	6.561e-16			10559
Deletion	chr10	q21.1	53393251	53400060	7	-0.60076	1.771e-11	PRKG1		6809
Deletion	chr10	q21.1	53583001	53586060	3	-1.47962	6.209e-27	PRKG1		3059
Deletion	chr10	q21.1	59742751	59748060	3	-0.879582	1.1e-10			5309
Deletion	chr10	q21.2	62411251	62424060	4	-0.741714	3.216e-10	ANK3		12809
Deletion	chr10	q22.1	74528251	74562810	17	-0.459811	1.389e-15	CCDC109A		34559
Deletion	chr10	q22.2	75892501	75908310	9	-0.512947	7.238e-11	AP3M1		15809
Deletion	chr10	q23.1	82054501	82088310	6	-0.700996	4.193e-13			33809
Deletion	chr10	q23.31	91491751	91518810	15	-0.432038	1.563e-12	KIF20B		27059
Deletion	chr10	q23.31	91710001	91725060	5	-0.795232	6.33e-14			15059
Deletion	chr10	q24.32	104658001	104684310	12	-0.551591	8.415e-16	C10orf32-AS3MT, AS3MT, CNNM2		26309
Deletion	chr10	q25.3	117590251	117594810	3	-0.971253	1.197e-12	ATRNL1		4559
Deletion	chr11	p15.4	3723751	3728310	3	-1.18452	6.139e-18	NUP98	11	4559	171017
Deletion	chr11	p15.3	11864251	11877060	5	-0.935262	1.445e-18	USP47		12809
Deletion	chr11	p14.3	22704001	22707810	4	-0.856715	4.685e-13	GAS2		3809
Deletion	chr11	p14.3	24780751	24798060	10	-0.64107	1.475e-17	LUZP2		17309
Deletion	chr11	p13	31585501	31623060	9	-0.504431	1.449e-10	ELP4		37559
Deletion	chr11	p12	43419001	43420560	3	-0.981787	3.639e-14	TTC17		1559
Deletion	chr11	q12.2	60066751	60069810	3	-0.897726	4.651e-11	MS4A4A		3059
Deletion	chr11	q13.4	72664501	72676560	5	-0.933889	1.618e-18	FCHSD2		12059
Deletion	chr11	q13.4	72710251	72720060	3	-2.05381	NA	FCHSD2		9809
Deletion	chr11	q22.1	99774001	99782310	6	-0.817672	1.924e-15	CNTN5		8309
Deletion	chr11	q22.3	104847751	104855310	3	-1.10561	1.123e-14			7559
Deletion	chr11	q22.3	105406501	105414810	4	-0.845901	1.454e-11			8309
Deletion	chr11	q24.1	122087251	122131560	16	-0.493613	9.491e-17			44309
Deletion	chr12	p13.33	1295251	1310310	7	-0.52421	1.012e-10	ERC1	12	15059	449166
Deletion	chr12	p13.31	6057001	6059310	3	-0.835802	7.196e-11	VWF		2309
Deletion	chr12	p12.1	21506251	21511560	3	-1.2004	2.257e-18	SLCO1A2		5309
Deletion	chr12	p11.22	27876751	27889560	5	-0.894683	3.801e-17	MRPS35		12809
Deletion	chr12	p11.22	29625751	29637060	8	-0.558263	2.376e-11	OVCH1		11309
Deletion	chr12	q12	41307751	41310810	4	-1.09688	3.039e-20	CNTN1		3059
Deletion	chr12	q14.1	62889751	62901060	4	-1.37048	1.578e-30	MON2		11309
Deletion	chr12	q14.3	67155001	67161060	3	-0.912292	2.302e-11			6059
Deletion	chr12	q15	68375251	68410560	22	-0.368021	3.178e-13			35309
Deletion	chr12	q15	71004751	71102310	58	-0.259185	9.677e-17	PTPRB, PTPRR		97559
Deletion	chr12	q21.1	72046501	72054060	4	-0.804833	9.971e-12	ZFC3H1		7559
Deletion	chr12	q21.1	74811751	74815560	3	-0.957015	2.484e-12			3809
Deletion	chr12	q21.31	80696251	80707560	6	-0.613972	1.864e-10	OTOGL		11309
Deletion	chr12	q21.31	81802501	81820560	6	-0.744705	1.465e-14	PPFIA2		18059
Deletion	chr12	q21.31	82085251	82092810	4	-0.763238	1.014e-10	PPFIA2		7559
Deletion	chr12	q21.31	83525251	83565810	16	-0.4584	1.079e-14	TMTC2		40559
Deletion	chr12	q21.31	85686001	85688310	4	-0.730679	5.742e-10	ALX1		2309
Deletion	chr12	q21.31	86191501	86196810	3	-0.89571	5.122e-11			5309
Deletion	chr12	q21.32	86781751	86888310	47	-0.284499	2.18e-16	MGAT4C		106559
Deletion	chr12	q21.32	87255751	87261060	3	-1.09486	1.366e-15			5309
Deletion	chr12	q21.33	92412751	92415060	4	-0.754457	1.63e-10			2309
Deletion	chr12	q23.1	100167001	100174560	3	-0.949186	3.695e-12	ANKS1B		7559
Deletion	chr12	q23.3	104496001	104515560	14	-0.428266	1.226e-11	HCFC2, NFYB		19559
Deletion	chr12	q23.3	107371501	107382810	7	-0.601492	1.374e-12	MTERFD3		11309
Deletion	chr13	q13.1	33247501	33251310	3	-0.858459	2.934e-10	PDS5B	13	3809	469694
Deletion	chr13	q13.3	36029251	36030810	3	-0.880925	1.033e-10	NBEA		1559
Deletion	chr13	q21.32	67304251	67309560	5	-0.692637	5.508e-11	PCDH9		5309
Deletion	chr13	q21.32	67870501	67879560	4	-0.777413	4.661e-11			9059
Deletion	chr13	q22.2	75949501	75963810	7	-0.633598	1.427e-12	TBC1D4		14309
Deletion	chr13	q22.3	77241001	77265810	9	-0.511966	7.845e-11			24809
Deletion	chr13	q31.1	82197751	82223310	5	-0.656474	4.837e-10			25559
Deletion	chr13	q31.1	82651501	82797060	31	-0.287023	1.387e-11			145559
Deletion	chr13	q31.1	84238501	84254310	3	-1.19813	2.606e-18			15809
Deletion	chr13	q31.1	86743501	86910810	4	-0.828031	2.599e-12			167309
Deletion	chr13	q31.3	90890251	90897810	4	-1.21664	1.804e-24			7559
Deletion	chr13	q31.3	92831251	92852310	16	-0.486517	2.532e-16	GPC5		21059
Deletion	chr13	q32.1	95217751	95230560	4	-0.808286	8.411e-13	TGDS		12809
Deletion	chr13	q33.1	104544001	104550060	3	-0.886319	1.231e-11			6059
Deletion	chr13	q33.2	106769251	106773810	3	-0.852155	6.441e-11			4559
Deletion	chr13	q33.3	107718001	107722560	3	-1.09539	1.349e-16			4559
Deletion	chr14	q12	27048751	27052560	4	-0.984839	1.12e-16	NOVA1	14	3809	71958
Deletion	chr14	q13.1	33623251	33629310	5	-0.751874	1.234e-12	NPAS3		6059
Deletion	chr14	q13.1	33771751	33774060	3	-1.70399	4.436e-35	NPAS3		2309
Deletion	chr14	q13.2	36243751	36256560	3	-1.15217	4.526e-17	RALGAPA1		12809
Deletion	chr14	q21.1	37839001	37842060	3	-1.18594	5.617e-18	MIPOL1		3059
Deletion	chr14	q21.1	42689251	42694560	3	-0.941648	5.4e-12			5309
Deletion	chr14	q21.2	43683751	43690560	3	-0.81513	5.015e-10			6809
Deletion	chr14	q22.1	51551251	51553560	4	-0.824315	4.925e-13	TRIM9		2309
Deletion	chr14	q22.3	56064001	56073810	7	-0.599484	1.742e-12	KTN1		9809
Deletion	chr14	q23.1	61362001	61364310	3	-1.09214	2.509e-16	MNAT1		2309
Deletion	chr14	q24.3	74603251	74607810	5	-0.709178	2.576e-12	LIN52		4559
Deletion	chr14	q31.2	84549001	84561810	4	-0.773262	9.968e-12			12809
Deletion	chr15	q13.3	31230001	31232310	3	-1.27048	2.339e-20	FAN1, MTMR10	15	2309	72590
Deletion	chr15	q14	35804251	35806560	3	-0.935748	7.253e-12	ATPBD4		2309
Deletion	chr15	q14	36946501	36948060	3	-1.03729	3.533e-14	C15orf41		1559
Deletion	chr15	q15.3	44322751	44327310	3	-0.977213	8.788e-13	FRMD5		4559
Deletion	chr15	q21.1	46875751	46891560	3	-0.843038	5.921e-10			15809
Deletion	chr15	q21.1	49431001	49432560	3	-1.01804	1.009e-13	COPS2		1559
Deletion	chr15	q21.3	56982751	56985060	4	-0.793948	1.85e-11	ZNF280D		2309
Deletion	chr15	q22.31	64080751	64087560	3	-0.874367	1.405e-10	HERC1		6809
Deletion	chr15	q24.3	77575501	77583810	6	-0.67748	2.35e-12	PEAK1		8309
Deletion	chr15	q26.2	97563001	97590060	4	-1.21274	2.516e-24			27059
Deletion	chr16	p13.13	11978251	11980560	3	-0.838338	1.882e-10	GSPT1	16	2309	22795
Deletion	chr16	p12.2	23127751	23130810	3	-0.846928	1.261e-10	USP31		3059
Deletion	chr16	q21	64516501	64521060	3	-0.92307	1.359e-11			4559
Deletion	chr16	q22.2	72304501	72315810	3	-0.9857	5.644e-13			11309
Deletion	chr16	q23.3	83128501	83130060	3	-1.30049	3.06e-21	CDH13		1559
Deletion	chr17	p13.2	5114251	5120310	3	-0.81287	4.328e-10	LOC100130950, C17orf87	17	6059	103281
Deletion	chr17	p13.1	6503251	6512310	3	-1.02828	7.384e-15	KIAA0753		9059
Deletion	chr17	p11.2	19968001	19977060	5	-0.722766	8.28e-12			9059
Deletion	chr17	q11.2	27823501	27825060	3	-0.917517	3.93e-12	TAOK1		1559
Deletion	chr17	q12	33929251	33936060	4	-1.12543	2.845e-22	AP2B1		6809
Deletion	chr17	q12	35945251	35992560	19	-0.323958	6.142e-11	SYNRG, DDX52		47309
Deletion	chr17	q22	50358751	50366310	3	-0.892899	5.858e-11			7559
Deletion	chr17	q23.1	57711751	57715560	3	-1.28473	8.955e-21	CLTC		3809
Deletion	chr17	q25.1	74327251	74339310	5	-0.762227	3.858e-15	PRPSAP1		12059
Deletion	chr18	p11.31	6119251	6126810	5	-0.667152	2.576e-10	L3MBTL4	18	7559	333093
Deletion	chr18	p11.22	9568501	9574560	5	-0.728919	5.57e-12	PPP4R1		6059
Deletion	chr18	q11.2	24663001	24674310	5	-0.792276	7.791e-14	CHST9		11309
Deletion	chr18	q12.1	27583501	27671310	20	-0.379945	7.21e-13			87809
Deletion	chr18	q12.1	28524751	28551060	7	-0.569214	1.763e-10			26309
Deletion	chr18	q12.1	32358001	32367810	7	-0.602828	1.517e-11	DTNA		9809
Deletion	chr18	q12.1 - q12.2	32692501	32701560	6	-0.598913	4.951e-10	MAPRE2		9059
Deletion	chr18	q12.2	34574251	34576560	3	-1.04309	2.566e-14	KIAA1328		2309
Deletion	chr18	q12.2	36662251	36675810	3	-1.4744	9.31e-27			13559
Deletion	chr18	q21.1	46842001	46847310	3	-1.27994	1.238e-20	DYM		5309
Deletion	chr18	q21.2	48582751	48584310	3	-1.43875	1.429e-25	SMAD4		1559
Deletion	chr18	q21.2	51858001	51862560	3	-0.844722	5.487e-10	STARD6		4559
Deletion	chr18	q21.2	52617751	52619310	3	-1.67369	6.503e-34	CCDC68		1559
Deletion	chr18	q21.2	53288251	53293560	5	-0.753081	1.138e-12			5309
Deletion	chr18	q21.31	54068251	54091560	7	-0.559482	3.498e-10			23309
Deletion	chr18	q21.31	54503251	54504810	3	-0.915548	1.964e-11	WDR7		1559
Deletion	chr18	q21.32	58338751	58353060	5	-0.659783	3.983e-10			14309
Deletion	chr18	q21.33	59770501	59773560	4	-0.970542	3.004e-16	PIGN		3059
Deletion	chr18	q22.1	62461501	62476560	5	-0.68034	1.168e-10			15059
Deletion	chr18	q22.1	63588751	63607560	4	-0.741061	3.329e-10			18809
Deletion	chr18	q22.1	64272001	64278060	3	-0.876298	1.283e-10			6059
Deletion	chr18	q22.1	65881501	65911560	9	-0.517128	5.127e-11			30059
Deletion	chr18	q22.1	66548251	66555060	5	-1.01136	2.146e-21	CCDC102B		6809
Deletion	chr18	q22.1	66711751	66717810	4	-0.842583	1.097e-12	CCDC102B		6059
Deletion	chr18	q22.1	66772501	66777810	3	-1.04062	2.941e-14			5309
Deletion	chr18	q22.3	70308001	70316310	4	-0.731243	5.576e-10			8309
Deletion	chr18	q22.3	70424251	70426560	3	-0.914388	2.079e-11	NETO1		2309
Deletion	chr20	p12.1	15732001	15742560	8	-0.690831	1.93e-16	MACROD2	20	10559	38368
Deletion	chr20	q11.22	32996251	33024060	7	-0.568138	1.63e-11	ITCH		27809
Deletion	chr21	q11.2	15522751	15537810	7	-0.738631	1.912e-16	LIPI	21	15059	73677
Deletion	chr21	q21.2	24735001	24781560	13	-0.63282	5.84e-18			46559
Deletion	chr21	q22.3	47128501	47140560	4	-0.913067	2.638e-16			12059
Deletion	chrX	p22.2	10622251	10626060	3	-1.1515	4.714e-17	MID1	X	3809	572166
Deletion	chrX	p22.2	12259501	12266310	4	-0.931875	4.031e-15	FRMPD4		6809
Deletion	chrX	p22.12	21396001	21400560	3	-1.03757	3.48e-14	CNKSR2		4559
Deletion	chrX	p22.11	23702251	23706810	4	-0.828975	2.458e-12	PRDX4		4559
Deletion	chrX	p21.1	31908751	31910310	3	-0.902283	3.737e-11	DMD		1559
Deletion	chrX	p21.1	33059251	33115560	33	-0.307306	9.471e-14	DMD		56309
Deletion	chrX	p21.1	33211501	33218310	7	-0.722223	8.4e-16	DMD		6809
Deletion	chrX	q13.3	74360251	74369310	3	-1.2261	4.35e-19	ABCB7		9059
Deletion	chrX	q21.1	78201751	78206310	3	-0.923743	1.315e-11	P2RY10		4559
Deletion	chrX	q21.1	79523251	79526310	4	-0.847268	8.288e-13			3059
Deletion	chrX	q21.1	83352001	83357310	4	-0.862809	3.232e-13	RPS6KA6		5309
Deletion	chrX	q21.31	87071251	87093810	3	-0.865264	2.144e-10			22559
Deletion	chrX	q21.33	97993501	98043810	9	-0.54038	7.175e-12			50309
Deletion	chrX	q22.1	98933251	98937810	3	-0.915559	1.963e-11	LOC442459		4559
Deletion	chrX	q22.3	106110001	106119060	8	-0.608349	3.759e-13	TBC1D8B		9059
Deletion	chrX	q23	110869501	110935560	15	-0.391481	1.34e-10	ALG13		66059
Deletion	chrX	q24	117021001	117032310	6	-0.988871	2.89e-24	KLHL13		11309
Deletion	chrX	q24	117693001	117695310	4	-0.733472	4.963e-10	DOCK11		2309
Deletion	chrX	q25	123757501	123777810	13	-0.42521	8.463e-11	ODZ1		20309
Deletion	chrX	q26.2	131444251	131446560	3	-0.900875	3.999e-11			2309
Deletion	chrX	q26.3	135311251	135313560	3	-1.08169	2.917e-15	MAP7D3		2309
Deletion	chrX	q27.3	142393501	142400310	3	-0.877705	1.201e-10			6809
Deletion	chrX	q27.3	143629501	143643810	3	-0.902975	3.614e-11			14309
Deletion	chrY	q11.221	15219751	15473310	36	-0.372544	6.04e-21	UTY		253559
Deletion	chrY	q11.221	16340251	16404810	9	-0.63786	7.653e-16		Y	64559	67618
Deletion	chrY	q11.223	22740751	22743810	4	-1.12617	3.081e-21	EIF1AY		3059

## Sheet: ST2 vs. SE2
Type	Chromosome	Cytoband	Start	Stop	#Probes	Amplification/Deletion	P Value	Gene Names
Amplification	chr1	p31.3	66738751	66741060	3	1.3945	1.922e-11	PDE4B
Amplification	chr1	q31.3	198614251	198615810	3	1.14213	1.455e-10	PTPRC
Amplification	chr2	p21	42543751	42549060	3	1.52465	2.45e-14	EML4
Amplification	chr2	q31.2	178325251	178329060	4	1.1463	2.475e-11	AGPS
Amplification	chr2	q22.1	140272501	140309310	9	0.682489	4.369e-11
Amplification	chr3	p12.3	79721251	79731810	7	0.822918	2.078e-13	ROBO1
Amplification	chr4	p15.1	34023001	34028310	3	1.19531	3.085e-12
Amplification	chr4	q25	112191751	112208310	4	1.02843	8.993e-11
Amplification	chr4	q28.3	134479501	134522310	9	0.566056	3.406e-11
Amplification	chr5	q23.1	121178251	121185060	3	1.1994	4.015e-10
Amplification	chr6	q13	73370251	73372560	3	1.40164	3.734e-13	KCNQ5
Amplification	chr6	p12.1	53556001	53559810	3	1.31787	1.974e-10
Amplification	chr6	q22.1	117013501	117020310	5	0.991485	7.59e-12	KPNA5
Amplification	chr7	q21.2	91915501	91921560	3	1.31116	7.393e-12	ANKIB1
Amplification	chr7	q21.12	86555251	86556810	3	1.27701	2.232e-11	KIAA1324L
Amplification	chr8	p22	15998251	16008060	8	0.664282	5.347e-11	MSR1
Amplification	chr9	q31.1	105259501	105268560	4	1.2418	6.527e-14
Amplification	chr11	q25	134016001	134019810	4	1.16057	1.065e-10	JAM3
Amplification	chr11	q22.3	106761001	106770060	4	1.14152	8.852e-12	GUCY1A2
Amplification	chr12	q23.3	106800001	106803060	3	1.50072	2.45e-12	POLR3B
Amplification	chr14	q24.2	73572751	73578060	3	1.56068	6.864e-14	RBM25
Amplification	chr18	q11.2	22838251	22842060	3	1.37241	4.172e-12	ZNF521
Amplification	chr18	q21.2	48999751	49005060	3	1.3332	4.089e-10
Amplification	chr18	q11.2	24436501	24441810	4	1.08418	1.387e-10	AQP4
Amplification	chr20	p12.1	14986501	15084810	56	0.382311	2.414e-15	MACROD2
Amplification	chr21	q21.1	20829001	20840310	3	1.45642	1.178e-14
Amplification	chrX	p21.3	28786501	28803810	8	0.770754	2.243e-12	IL1RAPL1
Deletion	chr1	p36.11	25059001	25086060	5	-0.953848	2.977e-10	CLIC4
Deletion	chr1	p31.1	70127251	70193310	17	-0.707208	1.759e-11
Deletion	chr1	q31.1	188454001	188459310	3	-1.93416	6.142e-17
Deletion	chr1	q31.2	192248251	192284310	9	-1.17112	3.37e-16
Deletion	chr1	q32.1	198896251	198897810	3	-1.48944	3.442e-10
Deletion	chr1	q32.2	208888501	208938060	13	-0.646541	4.429e-13
Deletion	chr1	q32.2	210192001	210196560	3	-1.76202	3.286e-17	SYT14
Deletion	chr1	q41	218012251	218019810	3	-1.41779	1.731e-10	SPATA17
Deletion	chr1	q44	243925501	243931560	7	-1.01732	5.843e-12	AKT3
Deletion	chr2	p13.3	71352001	71361060	3	-1.44594	1.274e-12	MCEE, MPHOSPH10
Deletion	chr2	q24.2	162533251	162534810	3	-1.40978	3.392e-10	SLC4A10
Deletion	chr2	q31.2	180535501	180542310	4	-1.33176	1.042e-11	ZNF385B
Deletion	chr2	q34	210389251	210390810	3	-1.60059	7.354e-13	MAP2
Deletion	chr3	p24.1	28373251	28374810	3	-1.50625	4.296e-12	AZI2
Deletion	chr3	p12.1	85824001	85826310	3	-1.50847	1.444e-10	CADM2
Deletion	chr3	q11.2	96639751	96654060	3	-1.68451	3.106e-12	EPHA6
Deletion	chr3	q13.33	120660001	121101810	68	-0.365713	3.407e-18	STXBP5L
Deletion	chr3	q25.1	149458501	149461560	3	-1.40574	1.324e-10	COMMD2
Deletion	chr4	p15.1	28832251	28870560	6	-1.22265	5.334e-14
Deletion	chr4	p15.1	28977001	28992810	4	-1.64468	2.653e-17
Deletion	chr4	p15.1	29178001	29182560	3	-1.53184	9.074e-12
Deletion	chr4	p13	42051751	42057810	3	-1.69275	3.597e-14	SLC30A9
Deletion	chr4	p13	43581001	43598310	3	-1.45631	9.989e-11
Deletion	chr4	q13.3	71028751	71031060	3	-1.71159	8.76e-13	C4orf40
Deletion	chr4	q28.2	130688251	130690560	3	-1.43043	4.387e-10
Deletion	chr4	q28.3	131883001	131892060	3	-2.01291	1.333e-17
Deletion	chr4	q31.21	145527001	145536060	3	-1.4583	3.886e-11
Deletion	chr4	q32.3	166936501	166941060	3	-1.51295	3.464e-11	TLL1
Deletion	chr5	q12.3	65457001	65460060	5	-1.16582	3.082e-11	SREK1
Deletion	chr5	q21.3	105073501	105078810	3	-1.4917	1.166e-10
Deletion	chr5	q21.3	107373001	107403810	16	-0.842495	2.477e-14	FBXL17
Deletion	chr6	q16.1	97656001	97720560	32	-0.612633	3.968e-15	MIR548H3, MMS22L
Deletion	chr6	q25.3	155776501	155780310	3	-1.38892	1.756e-10	NOX3
Deletion	chr7	p21.3	13368001	13410060	7	-1.15313	1.018e-13
Deletion	chr7	p11.2	54393751	54399060	3	-1.56601	5.672e-14
Deletion	chr7	q22.3	107188501	107193810	3	-1.62928	3.261e-13	COG5
Deletion	chr8	q11.21	52108501	52145310	4	-1.26223	1.274e-10
Deletion	chr8	q21.11	74553001	74566560	5	-1.31564	6.851e-14	STAU2
Deletion	chr9	p24.1	5967001	6002310	13	-0.732185	4.146e-12	KIAA2026
Deletion	chr9	p22.3	14309251	14312310	4	-1.34657	4.771e-12	NFIB
Deletion	chr9	p21.3	23061751	23115810	12	-0.78838	3.796e-11
Deletion	chr9	q21.2	79997251	80001060	4	-1.35858	6.775e-13	VPS13A
Deletion	chr9	q33.3	126421501	126429060	3	-1.33975	1.077e-10	DENND1A
Deletion	chr10	p14	9519001	9539310	3	-1.65624	4.409e-13
Deletion	chr10	p12.31	20334751	20336310	3	-1.6144	1.492e-13	PLXDC2
Deletion	chr10	q21.1	55945501	55947810	4	-1.71363	7.976e-16	PCDH15
Deletion	chr10	q21.1	56472751	56474310	3	-1.72027	2.076e-12	PCDH15
Deletion	chr10	q23.31	91471501	91476060	3	-1.41941	9.416e-11	KIF20B
Deletion	chr10	q23.33	95259751	95264310	4	-1.1376	2.398e-10	CEP55
Deletion	chr10	q25.3	116728501	117573810	286	-0.301438	1.401e-44	TRUB1, ATRNL1
Deletion	chr11	q21	95781751	95785560	3	-1.36852	6.492e-11	MAML2
Deletion	chr12	p13.1	14579251	14619810	23	-0.576495	1.899e-14	ATF7IP
Deletion	chr12	p12.3	16698751	16701810	3	-1.51393	1.355e-11	LMO3
Deletion	chr12	q12	41419501	41424060	4	-1.48868	4.623e-14	CNTN1
Deletion	chr12	q12	43820251	43821810	3	-1.47751	7.849e-11	ADAMTS20
Deletion	chr12	q14.3	66595501	66605310	6	-1.07464	7.857e-11	IRAK3
Deletion	chr13	q12.11	22067251	22070310	4	-1.18386	4.605e-11	EFHA1
Deletion	chr13	q21.2	62118751	62137560	6	-1.10562	2.627e-10
Deletion	chr13	q21.32	67794751	67797060	3	-1.62464	3.614e-12	PCDH9
Deletion	chr13	q31.3	93270001	93279060	3	-2.07604	1.177e-19	GPC5
Deletion	chr13	q32.3	101304001	101307060	3	-1.32083	1.924e-10	TMTC4
Deletion	chr13	q33.2	106160251	106165560	4	-1.23048	3.523e-10
Deletion	chr14	q12	25713751	25719810	3	-1.32175	1.871e-10
Deletion	chr14	q13.1	33774001	33775560	3	-1.48917	8.747e-11	NPAS3
Deletion	chr14	q22.1	51219751	51222060	3	-1.55789	7.584e-14	NIN
Deletion	chr14	q23.3	65987251	65995560	3	-1.43694	3.858e-11	FUT8
Deletion	chr14	q23.3	67215001	67391310	43	-0.502967	1.721e-15	GPHN
Deletion	chr14	q31.3	88446001	88452810	7	-0.865024	1.894e-10	GALC
Deletion	chr15	q21.2	51025501	51040560	5	-1.08513	2.787e-10	SPPL2A
Deletion	chr15	q22.31	63957001	63965310	5	-1.02676	1.666e-10	HERC1
Deletion	chr15	q23	68434501	68437560	4	-1.17223	2.145e-11	PIAS1
Deletion	chr15	q24.3	77024251	77135310	28	-0.456377	7.212e-13	SCAPER
Deletion	chr17	q12	37427251	37440060	8	-0.805674	1.127e-11	FBXL20
Deletion	chr17	q12	38028001	38033310	3	-1.23423	4.502e-10	ZPBP2
Deletion	chr17	q22	52440751	52449060	3	-1.58863	1.299e-12
Deletion	chr18	p11.31	4076251	4094310	3	-1.65816	1.896e-15
Deletion	chr18	q21.32	57900751	57926310	6	-1.01083	1.367e-10
Deletion	chr21	q21.1	17948251	17957310	8	-0.999574	2.8e-11	C21orf34
Deletion	chr21	q21.1	21142501	21150060	3	-1.70839	8.239e-14
Deletion	chrX	p22.12	21099001	21421560	61	-0.431443	1.419e-20	CNKSR2
Deletion	chrX	p21.3	25975501	25980810	3	-1.87137	5.743e-17
Deletion	chrX	p21.1	33294001	33302310	3	-1.59903	1.319e-12	DMD
Deletion	chrX	p21.1	35527501	35545560	5	-1.16208	1.035e-10
Deletion	chrX	q13.1	69177001	69181560	4	-1.13776	6.292e-12	EDA
Deletion	chrX	q21.1	84468001	84505560	13	-0.79684	4.405e-11	ZNF711
Deletion	chrX	q21.33	95771251	95790060	3	-1.85221	2.319e-16
Deletion	chrX	q27.3	144693001	144728310	6	-1.19278	2.137e-13
